# Supplementary material for: PRIME: an interpretable artificial intelligence model based on liquid biopsy improves prediction of progression risk in non-small cell lung cancer
Source: Mil Med Res. 2026 Jan 6;12:94. doi: 10.1186/s40779-025-00679-z (PMC12771999; doi:10.1186/s40779-025-00679-z)
Supplement: Supplementary file 1 — Additional file 1. Table S1 Baseline characteristics of patients from all cohorts (n = 493). Table S2 Clinical, treatment and ctDNA data for patients in the NCC-1 cohort (n = 105). Table S3 Clinical, treatment and ctDNA data for patients in the NCC-2 cohort (n = 103). Table S4 Clinical, treatment and ctDNA data for patients in the Stanford cohort (n = 37). Table S5 Clinical, treatment and ctDNA data patients in the LUCID cohort (n = 100). Table S6 Clinical, treatment and ctDNA data for patients in the TRACERx cohort (n = 100). Table S7 Clinical, treatment, and ctDNA data for patients in the Moding et al. cohort (n = 48). Table S8 Mutational data of patients in the NCC-1 cohort (n = 105). Table S9 Mutational data of patients in the NCC-2 cohort (n = 103). Table S10 Comparison of baseline characteristics of patients in the training set and validation set. Table S11 The VIF for each feature in the logistic regression analysis. Table S12 Baseline information and variants data for patients in the TCGA WES/WGS validation cohort (n = 430). Table S13 Missing data summary in the training set (n = 345). Table S14 F1-score, accuracy, precision, and recall for each model. Table S15 Generalized linear mixedeffects model of disease progression across different ctDNA detection techniques. [file 40779_2025_679_MOESM1_ESM.xlsx]

## Sheet: Table S1
Table S1 Baseline characteristics of patients from all cohorts (n = 493)
Characteristics	Overall (n = 493)	NCC-1 cohort (n = 105)	NCC-2 cohort (n = 103)	Stanford cohort (n = 37)	LUCID cohort (n = 100)	TRACERx cohort (n = 100)	Moding et al. cohort (n = 48)
Age [n(%)]
≤ 59 years	73 (14.8)	36 (34.3)	NA	7 (18.9)	10 (10.0)	20 (20.0)	NA
60 – 69 years	138 (28.0)	57 (54.3)	NA	15 (40.5)	31 (31.0)	35 (35.0)	NA
70 – 74 years	49 (9.9)	9 (8.6)	NA	4 (10.8)	20 (20.0)	16 (16.0)	NA
≥ 75 years	82 (16.6)	3 (2.9)	NA	11 (29.7)	39 (39.0)	29 (29.0)	NA
NA	151 (30.6)	0	100 (100.0)	0	0	0	100 (100.0)
Sex [n(%)]
Female	117 (23.7)	17 (16.2)	NA	13 (35.1)	49 (49.0)	38 (38.0)	NA
Male	225 (45.6)	88 (83.8)	NA	24 (64.9)	51 (51.0)	62 (62.0)	NA
NA	151 (30.6)	0	100 (100.0)	0	0	0	100 (100.0)
Smoking [n(%)]
No	101 (20.5)	26 (24.8)	42 (40.8)	5 (13.5)	10 (10.0)	12 (12.0)	6 (12.5)
Yes	378 (76.7)	79 (75.2)	61 (59.2)	32 (86.5)	89 (89.0)	88 (88.0)	29 (60.4)
NA	14 (2.8)	0	0	0	1 (1.0)	0	13 (27.1)
ECOG [n(%)]
0	73 (14.8)	22 (21.0)	NA	NA	NA	51 (51.0)	NA
1	127 (25.8)	78 (74.3)	NA	NA	NA	49 (49.0)	NA
NA	293 (59.4)	5 (4.8)	100 (100.0)	100 (100.0)	100 (100.0)	0	100 (100.0)
Histology [n(%)]
SCC	189 (38.3)	59 (56.2)	38 (36.9)	15 (40.5)	31 (31.0)	32 (32.0)	14 (29.2)
Adenocarcinoma	257 (52.1)	41 (39.0)	60 (58.3)	19 (51.4)	58 (58.0)	61 (61.0)	18 (37.5)
Other	30 (6.1)	5 (4.8)	5 (4.9)	3 (8.1)	7 (7.0)	7 (7.0)	3 (6.3)
NA	17 (3.4)	0	0	0	4 (4.0)	0	13 (27.1)
Stage [n(%)]
I	130 (26.4)	0	12 (11.7)	7 (18.9)	49 (49.0)	62 (62.0)	0
II	111 (22.5)	7 (6.7)	41 (39.8)	7 (18.9)	28 (28.0)	24 (24.0)	4 (8.3)
IIIA	124 (25.2)	20 (19.0)	37 (35.9)	13 (35.1)	20 (20.0)	13 (13.0)	21 (43.8)
IIIB	92 (18.7)	57 (54.3)	11 (10.7)	10 (27.0)	3 (3.0)	1 (1.0)	10 (20.8)
IIIC	21 (4.3)	21 (20)	0	0	0	0	0
NA	15 (3.0)	0	2 (1.9)	0	0	0	13 (27.1)
Treatment [n(%)]
CRT	134 (27.2)	53 (50.5)	0	32 (86.5)	29 (29.0)	0	20 (41.7)
CRT+IO	80 (16.2)	52 (49.5)	0	0	0	0	28 (58.3)
Surgery	279 (56.6)	0	103 (100.0)	5 (13.5)	71 (71.0)	100 (100.0)	0
Pre-treatment ctDNA detection [n(%)]
Negative	158 (32.0)	37 (35.2)	28 (27.2)	3 (8.1)	38 (38.0)	50 (50.0)	2 (4.2)
Positive	281 (57.0)	67 (63.8)	61 (59.2)	34 (91.9)	40 (40.0)	46 (46.0)	33 (68.8)
NA	54 (11.0)	1 (1.0)	14 (13.6)	0	22 (22.0)	4 (4.0)	13 (27.1)
Post-treatment ctDNA MRD [n(%)]
Negative	224 (45.4)	61 (58.1)	68 (66.0)	17 (45.9)	49 (49.0)	10 (10.0)	19 (39.6)
Positive	118 (23.9)	43 (41.0)	19 (18.4)	17 (45.9)	10 (10.0)	14 (14.0)	15 (31.3)
NA	151 (30.6)	1 (1.0)	16 (15.5)	3 (8.1)	41 (41.0)	76 (76.0)	14 (29.2)
ECOG Eastern Cooperative Oncology Group, SCC squamous cell carcinoma, CRT chemoradiotherapy, IO immunotherapy, ctDNA circulating tumor DNA, MRD minimal residual disease
NA not available, NCC National Cancer Center, LUCID LUng cancer Circulating tumour DNA, TRACERx Tracking Non-Small-Cell Lung Cancer Evolution Through Therapy

## Sheet: Table S2
Table S2 Clinical, treatment and ctDNA data for patients in the NCC-1 cohort (n = 105)
Patient ID	Age (years)	Gender	Smoking	ECOG	Histology	Stage	Treatment	Disease progression	Pre-treatment ctDNA	Post-CRT ctDNA
P1	60 – 69	Female	No	1	Adenocarcinoma	IIIC	CRT	No	Positive	Negative
P2	60 – 69	Male	Yes	1	SCC	IIIB	CRT+IO	No	Positive	Negative
P3	70 – 74	Female	No	1	SCC	IIIB	CRT+IO	Yes	Positive	Positive
P4	≥ 75	Male	Yes	1	SCC	IIIB	CRT	Yes	Positive	Negative
P5	≤ 59	Male	Yes	1	SCC	IIIA	CRT+IO	No	Positive	Negative
P6	60 – 69	Male	Yes	1	Adenocarcinoma	IIIB	CRT	Yes	Negative	Negative
P7	≤ 59	Male	Yes	1	Other	IIIB	CRT	Yes	Positive	Positive
P8	70 – 74	Male	No	1	SCC	IIIA	CRT	No	Negative	Positive
P9	60 – 69	Male	Yes	1	SCC	IIIA	CRT+IO	Yes	Negative	Negative
P10	70 – 74	Male	Yes	1	SCC	IIIB	CRT	Yes	Positive	Positive
P11	60 – 69	Male	Yes	1	SCC	IIIB	CRT+IO	No	Positive	Negative
P12	60 – 69	Male	Yes	0	SCC	IIIB	CRT+IO	No	Negative	Negative
P13	60 – 69	Female	No	1	Adenocarcinoma	IIIB	CRT+IO	Yes	Negative	Negative
P14	70 – 74	Male	Yes	1	SCC	IIIA	CRT	Yes	Negative	Negative
P15	70 – 74	Male	Yes	1	Adenocarcinoma	IIIC	CRT+IO	Yes	Positive	Positive
P16	60 – 69	Male	Yes	1	Adenocarcinoma	IIIC	CRT	Yes	Negative	Negative
P17	70 – 74	Female	Yes	1	SCC	IIIA	CRT+IO	Yes	Negative	Positive
P18	60 – 69	Male	Yes	1	SCC	IIIB	CRT	Yes	Negative	Negative
P19	70 – 74	Male	Yes	1	SCC	IIIC	CRT+IO	Yes	Positive	Positive
P20	70 – 74	Male	Yes	1	SCC	IIIB	CRT+IO	Yes	Positive	Positive
P21	≤ 59	Male	Yes	1	SCC	IIIC	CRT	No	Negative	Negative
P22	≤ 59	Male	Yes	1	SCC	IIIA	CRT+IO	No	Negative	Negative
P23	60 – 69	Male	Yes	1	Adenocarcinoma	IIIC	CRT+IO	Yes	Positive	Negative
P24	60 – 69	Female	No	0	Adenocarcinoma	IIIB	CRT+IO	Yes	Positive	Negative
P25	60 – 69	Male	Yes	1	Adenocarcinoma	IIIB	CRT+IO	Yes	Positive	Negative
P26	60 – 69	Female	No	1	Adenocarcinoma	IIIA	CRT	Yes	Negative	Negative
P27	≤ 59	Male	Yes	0	Adenocarcinoma	IIIB	CRT+IO	No	Negative	Negative
P28	60 – 69	Male	Yes	1	Adenocarcinoma	IIIB	CRT+IO	Yes	Negative	Negative
P29	≤ 59	Male	Yes	0	SCC	IIIA	CRT+IO	Yes	Positive	Negative
P30	60 – 69	Female	No	1	SCC	IIIB	CRT	Yes	Positive	Positive
P31	60 – 69	Male	Yes	1	Adenocarcinoma	IIIB	CRT+IO	No	Negative	Negative
P32	≥ 75	Male	Yes	1	SCC	II	CRT	Yes	Negative	Negative
P33	≤ 59	Male	Yes	1	SCC	IIIC	CRT+IO	Yes	Positive	Positive
P34	≤ 59	Male	Yes	1	Adenocarcinoma	IIIB	CRT+IO	No	Positive	Negative
P35	60 – 69	Male	Yes	1	SCC	IIIB	CRT+IO	Yes	Positive	Positive
P36	60 – 69	Female	No	0	SCC	IIIA	CRT	No	Negative	Positive
P37	60 – 69	Female	No	1	SCC	IIIB	CRT+IO	No	Negative	Negative
P38	60 – 69	Male	Yes	1	Other	IIIC	CRT	Yes	Positive	Negative
P39	60 – 69	Male	Yes	0	Adenocarcinoma	IIIB	CRT+IO	No	Negative	Positive
P40	≤ 59	Male	Yes	1	Adenocarcinoma	IIIB	CRT+IO	No	Positive	Negative
P41	60 – 69	Male	Yes	1	Adenocarcinoma	IIIB	CRT+IO	No	Positive	Negative
P42	60 – 69	Male	Yes	1	SCC	IIIA	CRT+IO	No	Positive	Negative
P43	60 – 69	Male	Yes	1	SCC	IIIB	CRT	Yes	Positive	Negative
P44	≤ 59	Male	No	0	Adenocarcinoma	IIIB	CRT	No	Positive	Negative
P45	60 – 69	Male	Yes	1	Adenocarcinoma	IIIB	CRT	Yes	Positive	Positive
P46	60 – 69	Male	Yes	1	Adenocarcinoma	IIIC	CRT	Yes	Positive	Positive
P47	60 – 69	Male	Yes	1	SCC	IIIB	CRT	Yes	Positive	Positive
P48	60 – 69	Male	Yes	1	SCC	IIIA	CRT	No	Negative	Negative
P49	60 – 69	Male	Yes	0	Other	IIIC	CRT+IO	No	Positive	Negative
P50	≤ 59	Male	Yes	1	SCC	IIIA	CRT	No	Positive	Negative
P51	60 – 69	Male	Yes	1	Other	IIIB	CRT	Yes	Positive	Positive
P52	60 – 69	Male	No	1	SCC	IIIA	CRT+IO	Yes	Negative	Negative
P53	≤ 59	Male	Yes	0	SCC	II	CRT+IO	No	Negative	Negative
P54	60 – 69	Male	Yes	1	Adenocarcinoma	II	CRT	Yes	Negative	Negative
P55	≤ 59	Male	No	1	Adenocarcinoma	IIIB	CRT	Yes	Positive	Positive
P56	60 – 69	Male	No	1	SCC	IIIC	CRT+IO	Yes	Positive	Positive
P57	60 – 69	Male	Yes	1	Adenocarcinoma	IIIB	CRT	No	Negative	Negative
P58	≤ 59	Female	No	0	Adenocarcinoma	IIIB	CRT+IO	No	Positive	Negative
P59	60 – 69	Male	Yes	0	SCC	IIIA	CRT+IO	No	Positive	Positive
P60	≤ 59	Male	No	1	Adenocarcinoma	IIIB	CRT	Yes	Positive	Positive
P61	60 – 69	Male	Yes	1	SCC	IIIB	CRT+IO	No	Positive	Positive
P62	60 – 69	Male	Yes	1	Adenocarcinoma	IIIB	CRT	Yes	Positive	Positive
P63	≤ 59	Male	No	1	Adenocarcinoma	IIIB	CRT+IO	Yes	Positive	Positive
P64	60 – 69	Male	Yes	1	SCC	IIIB	CRT	Yes	Positive	Positive
P65	≤ 59	Male	Yes	1	Adenocarcinoma	IIIB	CRT+IO	Yes	Positive	Negative
P66	≤ 59	Female	No	1	Adenocarcinoma	IIIB	CRT	No	Positive	Negative
P67	≤ 59	Male	Yes	1	SCC	IIIC	CRT	Yes	Positive	Negative
P68	60 – 69	Male	Yes	1	Other	IIIB	CRT+IO	Yes	Positive	Positive
P69	≤ 59	Male	Yes	1	SCC	IIIB	CRT	No	Positive	Positive
P70	≤ 59	Male	No	1	Adenocarcinoma	IIIB	CRT	No	Positive	Negative
P71	60 – 69	Male	Yes	1	SCC	IIIA	CRT	Yes	Positive	Negative
P72	≤ 59	Female	No	0	Adenocarcinoma	IIIB	CRT+IO	Yes	Negative	Negative
P73	60 – 69	Male	Yes	1	SCC	IIIB	CRT	Yes	Positive	Negative
P74	≤ 59	Male	No	1	SCC	IIIB	CRT+IO	No	Positive	Positive
P75	60 – 69	Male	Yes	1	SCC	IIIC	CRT	No	Negative	Negative
P76	60 – 69	Male	Yes	1	SCC	IIIB	CRT	No	Positive	Positive
P77	60 – 69	Male	Yes	1	SCC	IIIB	CRT+IO	No	Positive	Positive
P78	≤ 59	Female	No	1	Adenocarcinoma	IIIA	CRT+IO	No	Positive	Positive
P79	≤ 59	Male	Yes	0	SCC	II	CRT+IO	No	Positive	Positive
P80	60 – 69	Male	Yes	1	Adenocarcinoma	IIIA	CRT+IO	No	NA	Negative
P81	60 – 69	Male	Yes	0	SCC	II	CRT+IO	Yes	Positive	Negative
P82	≥ 75	Female	No	1	Adenocarcinoma	II	CRT	No	Negative	Negative
P83	≤ 59	Male	Yes	1	SCC	IIIC	CRT+IO	No	Negative	Negative
P84	≤ 59	Male	Yes	0	Adenocarcinoma	IIIA	CRT+IO	Yes	Negative	Negative
P85	≤ 59	Female	No	0	Adenocarcinoma	IIIB	CRT	Yes	Positive	Negative
P86	70 – 74	Male	Yes	0	SCC	II	CRT	Yes	Positive	NA
P87	60 – 69	Male	Yes	1	SCC	IIIC	CRT+IO	No	Positive	Negative
P88	60 – 69	Male	Yes	0	SCC	IIIB	CRT	Yes	Positive	Positive
P89	≤ 59	Female	No	1	Adenocarcinoma	IIIB	CRT+IO	No	Positive	Positive
P90	60 – 69	Male	Yes	1	SCC	IIIB	CRT+IO	Yes	Positive	Positive
P91	60 – 69	Male	Yes	1	Adenocarcinoma	IIIC	CRT	No	Positive	Negative
P92	60 – 69	Male	Yes	1	SCC	IIIC	CRT+IO	No	Positive	Negative
P93	60 – 69	Male	Yes	1	SCC	IIIC	CRT+IO	No	Positive	Positive
P94	60 – 69	Male	Yes	1	SCC	IIIC	CRT+IO	No	Negative	Negative
P95	60 – 69	Male	Yes	1	Adenocarcinoma	IIIB	CRT	No	Negative	Positive
P96	60 – 69	Male	Yes	0	SCC	IIIA	CRT	Yes	Negative	Positive
P97	≤ 59	Female	No	NA	SCC	IIIB	CRT	Yes	Positive	Negative
P98	≤ 59	Male	Yes	NA	Adenocarcinoma	IIIC	CRT	Yes	Negative	Negative
P99	≤ 59	Male	Yes	1	SCC	IIIB	CRT	No	Negative	Negative
P100	≤ 59	Male	Yes	NA	SCC	IIIB	CRT	Yes	Negative	Positive
P101	≤ 59	Male	No	NA	Adenocarcinoma	IIIB	CRT	Yes	Negative	Positive
P102	60 – 69	Male	Yes	0	SCC	IIIA	CRT	Yes	Positive	Negative
P103	≤ 59	Male	Yes	0	SCC	IIIC	CRT	Yes	Negative	Positive
P104	60 – 69	Male	Yes	0	Adenocarcinoma	IIIB	CRT	Yes	Positive	Positive
P105	≤ 59	Male	Yes	NA	SCC	IIIB	CRT	Yes	Positive	Positive
NCC National Cancer Center, ECOG Eastern Cooperative Oncology Group, SCC squamous cell carcinoma, CRT chemoradiotherapy, IO immunotherapy, ctDNA circulating tumor DNA, MRD minimal residual disease, NA not available

## Sheet: Table S3
Table S3 Clinical, treatment and ctDNA data for patients in the NCC-2 cohort (n = 103)
Patient ID	Smoking	Histology	Stage	Treatment	Disease progression	Pre-treatment ctDNA	Post-surgery ctDNA
P001	Yes	Adenocarcinoma	II	Surgery	Yes	Positive	Positive
P002	No	SCC	NA	Surgery	No	Positive	Negative
P003	Yes	SCC	IIIA	Surgery	No	Positive	Negative
P004	No	Adenocarcinoma	IIIA	Surgery	No	Positive	NA
P005	No	SCC	II	Surgery	Yes	Positive	Negative
P006	Yes	SCC	II	Surgery	Yes	Positive	Positive
P007	Yes	SCC	II	Surgery	Yes	NA	NA
P008	Yes	SCC	IIIA	Surgery	No	Positive	Negative
P009	Yes	SCC	IIIB	Surgery	No	Positive	Positive
P010	Yes	Other	II	Surgery	No	NA	NA
P011	Yes	Adenocarcinoma	II	Surgery	No	NA	NA
P012	Yes	SCC	II	Surgery	No	Positive	Negative
P013	Yes	Adenocarcinoma	IIIA	Surgery	Yes	Positive	Negative
P014	Yes	SCC	IIIB	Surgery	No	Positive	Negative
P015	Yes	SCC	IIIB	Surgery	No	Positive	Negative
P016	Yes	SCC	IIIA	Surgery	Yes	Positive	Negative
P017	Yes	Adenocarcinoma	IIIA	Surgery	Yes	Positive	Positive
P018	Yes	SCC	IIIA	Surgery	Yes	Positive	Positive
P019	Yes	Adenocarcinoma	IIIA	Surgery	Yes	Positive	Negative
P020	Yes	SCC	II	Surgery	No	Positive	Negative
P021	Yes	SCC	IIIB	Surgery	Yes	Positive	Negative
P022	No	Adenocarcinoma	II	Surgery	No	Positive	Negative
P023	No	Adenocarcinoma	IIIB	Surgery	No	Negative	Negative
P024	No	Adenocarcinoma	II	Surgery	Yes	Negative	Negative
P025	Yes	Adenocarcinoma	II	Surgery	No	Positive	Positive
P026	Yes	SCC	IIIA	Surgery	Yes	Positive	Negative
P027	Yes	SCC	II	Surgery	No	Positive	Negative
P028	Yes	Adenocarcinoma	IIIA	Surgery	Yes	Positive	Negative
P029	No	Adenocarcinoma	IIIA	Surgery	No	NA	Negative
P030	Yes	SCC	II	Surgery	Yes	Positive	Negative
P031	Yes	SCC	IIIA	Surgery	No	NA	NA
P032	No	Adenocarcinoma	II	Surgery	No	Negative	Negative
P033	No	Adenocarcinoma	I	Surgery	No	Negative	Negative
P034	No	Adenocarcinoma	NA	Surgery	Yes	NA	Positive
P035	No	Adenocarcinoma	II	Surgery	No	Positive	Negative
P036	Yes	SCC	II	Surgery	No	NA	NA
P037	Yes	Adenocarcinoma	IIIA	Surgery	Yes	Positive	Negative
P038	No	Adenocarcinoma	IIIA	Surgery	Yes	Positive	Negative
P039	Yes	SCC	I	Surgery	No	Positive	Negative
P040	Yes	SCC	II	Surgery	No	Positive	Negative
P041	Yes	SCC	I	Surgery	No	Positive	Negative
P042	Yes	Adenocarcinoma	II	Surgery	No	Negative	Negative
P043	No	Adenocarcinoma	II	Surgery	No	Positive	Negative
P044	No	Adenocarcinoma	IIIA	Surgery	Yes	Positive	Positive
P045	Yes	Adenocarcinoma	II	Surgery	No	Negative	Negative
P046	Yes	SCC	II	Surgery	Yes	Positive	Negative
P047	No	Adenocarcinoma	IIIA	Surgery	No	Positive	Negative
P048	Yes	SCC	II	Surgery	No	Positive	Negative
P049	Yes	SCC	IIIA	Surgery	No	Positive	Positive
P050	Yes	SCC	IIIA	Surgery	No	Positive	Negative
P051	Yes	Adenocarcinoma	IIIB	Surgery	Yes	Negative	Negative
P052	No	Adenocarcinoma	IIIA	Surgery	Yes	Positive	Negative
P053	Yes	SCC	IIIA	Surgery	No	Positive	Negative
P054	Yes	Adenocarcinoma	II	Surgery	Yes	Positive	Positive
P055	No	Adenocarcinoma	II	Surgery	No	Negative	Negative
P056	No	Adenocarcinoma	I	Surgery	No	Negative	Negative
P057	No	Adenocarcinoma	II	Surgery	Yes	Positive	Negative
P058	No	Adenocarcinoma	I	Surgery	No	Negative	Negative
P059	No	Other	I	Surgery	No	Negative	Negative
P060	Yes	Adenocarcinoma	IIIB	Surgery	Yes	Positive	Positive
P061	No	Adenocarcinoma	II	Surgery	No	NA	Negative
P062	Yes	Adenocarcinoma	IIIA	Surgery	No	Negative	Negative
P063	No	Adenocarcinoma	II	Surgery	No	Negative	Negative
P064	Yes	Adenocarcinoma	IIIA	Surgery	No	Negative	Negative
P065	Yes	Adenocarcinoma	IIIB	Surgery	No	Negative	Negative
P066	No	Adenocarcinoma	II	Surgery	Yes	NA	NA
P067	Yes	SCC	II	Surgery	No	Positive	Negative
P068	Yes	SCC	IIIA	Surgery	No	Positive	Negative
P069	No	Adenocarcinoma	II	Surgery	Yes	Negative	Negative
P070	No	Adenocarcinoma	IIIA	Surgery	No	Negative	Negative
P071	No	Adenocarcinoma	IIIA	Surgery	Yes	Positive	Positive
P072	Yes	SCC	IIIA	Surgery	No	Positive	Negative
P073	No	Adenocarcinoma	IIIB	Surgery	No	Positive	Negative
P074	Yes	SCC	IIIA	Surgery	Yes	Positive	Positive
P075	Yes	SCC	II	Surgery	No	Positive	Negative
P076	Yes	Adenocarcinoma	IIIA	Surgery	No	Negative	Negative
P077	Yes	Adenocarcinoma	IIIA	Surgery	Yes	Positive	Positive
P078	No	Adenocarcinoma	II	Surgery	No	Negative	Negative
P079	No	Adenocarcinoma	IIIA	Surgery	Yes	Negative	Negative
P080	No	Adenocarcinoma	II	Surgery	No	Negative	Negative
P081	Yes	Other	IIIA	Surgery	Yes	Positive	Positive
P082	No	Adenocarcinoma	IIIA	Surgery	Yes	Positive	Positive
P083	No	Adenocarcinoma	IIIA	Surgery	Yes	Negative	Negative
P084	Yes	Adenocarcinoma	II	Surgery	No	Positive	Negative
P085	No	Other	II	Surgery	No	Positive	Negative
P086	No	Adenocarcinoma	II	Surgery	No	Negative	Negative
P087	Yes	Other	IIIA	Surgery	Yes	Positive	Positive
P088	No	Adenocarcinoma	I	Surgery	No	NA	NA
P089	No	Adenocarcinoma	II	Surgery	No	Negative	Negative
P090	Yes	SCC	II	Surgery	No	NA	NA
P091	Yes	Adenocarcinoma	IIIA	Surgery	No	Positive	Negative
P092	No	Adenocarcinoma	I	Surgery	No	NA	NA
P093	No	Adenocarcinoma	II	Surgery	No	Positive	Negative
P094	Yes	SCC	I	Surgery	No	NA	NA
P095	Yes	SCC	IIIA	Surgery	Yes	Positive	Positive
P096	No	Adenocarcinoma	IIIA	Surgery	No	Negative	NA
P097	Yes	Adenocarcinoma	I	Surgery	No	Negative	NA
P098	No	Adenocarcinoma	II	Surgery	No	Negative	NA
P099	Yes	Adenocarcinoma	IIIB	Surgery	No	Negative	Positive
P100	No	SCC	I	Surgery	Yes	Positive	Negative
P101	Yes	SCC	I	Surgery	No	Positive	NA
P102	Yes	SCC	II	Surgery	Yes	NA	NA
P103	Yes	Adenocarcinoma	IIIB	Surgery	No	Positive	Negative
NCC National Cancer Center, SCC squamous cell carcinoma, ctDNA circulating tumor DNA, NA not available

## Sheet: Table S4
Table S4 Clinical, treatment and ctDNA data for patients in the Stanford cohort (n = 37)
Patient ID	Age (years)	Gender	Smoking	Histology	Stage	Treatment	Disease progression
LUP2	60 – 69	Male	Yes	Other	IIIA	Surgery	Yes
LUP13	≥ 75	Female	Yes	SCC	II	Surgery	No
LUP14	≤ 59	Male	Yes	Adenocarcinoma	IIIA	CRT	Yes
LUP16	≥ 75	Female	Yes	Adenocarcinoma	I	Surgery	No
LUP19	≥ 75	Female	Yes	SCC	I	Surgery	No
LUP20	≥ 75	Female	No	Adenocarcinoma	I	Surgery	Yes
LUP21	≥ 75	Female	Yes	Other	I	Surgery	Yes
LUP26	≤ 59	Female	Yes	Adenocarcinoma	IIIB	CRT	Yes
LUP117	70 – 74	Female	No	SCC	II	CRT	Yes
LUP123	≤ 59	Female	No	Adenocarcinoma	IIIB	CRT	Yes
LUP130	≤ 59	Female	Yes	Adenocarcinoma	IIIA	Surgery	No
LUP139	≤ 59	Male	Yes	Adenocarcinoma	II	CRT	Yes
LUP141	60 – 69	Male	Yes	SCC	II	CRT	No
LUP221	60 – 69	Male	Yes	SCC	IIIB	CRT	No
LUP234	70 – 74	Male	Yes	SCC	IIIA	CRT	No
LUP235	60 – 69	Male	Yes	Adenocarcinoma	IIIA	CRT	Yes
LUP236	60 – 69	Male	Yes	SCC	IIIB	CRT	Yes
LUP237	70 – 74	Male	Yes	Adenocarcinoma	II	Surgery	No
LUP238	60 – 69	Male	Yes	SCC	IIIA	CRT	Yes
LUP239	≥ 75	Male	Yes	Adenocarcinoma	IIIA	CRT	Yes
LUP240	60 – 69	Male	No	Adenocarcinoma	IIIB	CRT	Yes
LUP241	60 – 69	Male	Yes	Other	IIIB	CRT	Yes
LUP243	≤ 59	Female	Yes	Adenocarcinoma	IIIB	CRT	No
LUP244	60 – 69	Female	No	SCC	IIIB	CRT	Yes
LUP245	≥ 75	Male	Yes	SCC	IIIA	Surgery	No
LUP246	60 – 69	Male	Yes	SCC	IIIA	CRT	Yes
LUP248	60 – 69	Male	Yes	Adenocarcinoma	IIIA	CRT	Yes
LUP274	≤ 59	Male	Yes	Adenocarcinoma	IIIA	CRT	No
LUP275	70 – 74	Male	Yes	SCC	I	Surgery	No
LUP276	≥ 75	Male	Yes	Adenocarcinoma	II	CRT	No
LUP280	≥ 75	Male	Yes	Adenocarcinoma	I	Surgery	Yes
LUP284	60 – 69	Male	Yes	Adenocarcinoma	IIIB	CRT	Yes
LUP332	60 – 69	Female	Yes	Adenocarcinoma	IIIA	Surgery	No
LUP342	60 – 69	Male	Yes	SCC	IIIA	CRT	No
LUP347	≥ 75	Female	Yes	SCC	II	Surgery	No
LUP397	≥ 75	Male	Yes	SCC	IIIB	CRT	Yes
LUP1	60 – 69	Male	Yes	Adenocarcinoma	I	Surgery	No
SCC squamous cell carcinoma, CRT chemoradiotherapy, ctDNA circulating tumor DNA

## Sheet: Table S5
Table S5 Clinical, treatment and ctDNA data patients in the LUCID cohort (n = 100)
Patient ID	Age (years)	Gender	Smoking	Histology	Stage	Treatment	Disease progression
200	≥ 75	Female	Yes	Adenocarcinoma	I	Surgery	No
201	70 – 74	Female	Yes	SCC	I	Surgery	No
202	60 – 69	Female	Yes	SCC	IIIA	CRT	Yes
203	≤ 59	Female	Yes	Adenocarcinoma	IIIA	CRT	Yes
204	60 – 69	Male	Yes	NA	II	CRT	No
205	70 – 74	Male	Yes	Adenocarcinoma	I	Surgery	No
206	60 – 69	Female	Yes	Adenocarcinoma	II	Surgery	No
207	70 – 74	Male	Yes	SCC	I	Surgery	No
208	60 – 69	Female	Yes	SCC	II	Surgery	No
209	70 – 74	Female	Yes	SCC	I	Surgery	No
210	≤ 59	Female	Yes	SCC	II	CRT	Yes
211	≥ 75	Male	Yes	SCC	II	Surgery	No
212	60 – 69	Male	Yes	NA	I	Surgery	No
213	≥ 75	Male	Yes	SCC	II	Surgery	No
214	70 – 74	Female	Yes	Adenocarcinoma	IIIA	CRT	Yes
215	60 – 69	Female	Yes	Adenocarcinoma	I	Surgery	No
216	≥ 75	Male	Yes	Adenocarcinoma	IIIA	Surgery	Yes
217	≥ 75	Male	Yes	Adenocarcinoma	I	Surgery	No
218	≥ 75	Male	Yes	Adenocarcinoma	I	Surgery	Yes
219	60 – 69	Female	Yes	Adenocarcinoma	I	Surgery	No
220	≤ 59	Male	No	Adenocarcinoma	IIIA	CRT	No
221	60 – 69	Female	Yes	Adenocarcinoma	I	Surgery	No
222	≥ 75	Female	No	Adenocarcinoma	I	Surgery	No
223	≥ 75	Male	Yes	Adenocarcinoma	I	Surgery	No
224	≥ 75	Female	Yes	Adenocarcinoma	I	Surgery	No
225	≥ 75	Male	Yes	NA	II	CRT	Yes
226	60 – 69	Female	Yes	SCC	I	Surgery	Yes
227	60 – 69	Female	Yes	Other	IIIA	CRT	No
228	≥ 75	Male	Yes	Adenocarcinoma	I	Surgery	No
229	60 – 69	Male	Yes	Adenocarcinoma	II	CRT	Yes
231	≥ 75	Male	Yes	SCC	I	Surgery	No
232	≥ 75	Male	Yes	Adenocarcinoma	I	Surgery	No
233	60 – 69	Female	Yes	SCC	I	Surgery	Yes
234	60 – 69	Male	Yes	Adenocarcinoma	IIIA	Surgery	Yes
235	70 – 74	Male	Yes	SCC	II	CRT	No
236	60 – 69	Female	Yes	SCC	II	Surgery	No
237	≥ 75	Male	Yes	SCC	I	Surgery	Yes
238	60 – 69	Female	Yes	Adenocarcinoma	I	Surgery	No
239	70 – 74	Female	Yes	SCC	I	Surgery	No
240	≥ 75	Female	Yes	SCC	IIIA	CRT	Yes
241	60 – 69	Female	Yes	SCC	II	Surgery	No
242	≥ 75	Female	Yes	SCC	II	Surgery	No
243	≤ 59	Female	Yes	SCC	II	Surgery	No
244	≥ 75	Female	NA	Adenocarcinoma	II	CRT	Yes
245	≥ 75	Female	No	Adenocarcinoma	IIIA	CRT	Yes
246	60 – 69	Male	Yes	Adenocarcinoma	II	Surgery	No
247	≥ 75	Male	Yes	SCC	I	Surgery	No
248	60 – 69	Male	Yes	Adenocarcinoma	I	Surgery	No
249	60 – 69	Male	Yes	Adenocarcinoma	I	Surgery	No
250	60 – 69	Female	Yes	Adenocarcinoma	IIIA	CRT	Yes
251	70 – 74	Male	Yes	SCC	IIIA	Surgery	No
252	≤ 59	Female	Yes	Other	IIIB	CRT	Yes
253	≤ 59	Female	Yes	Other	IIIB	CRT	No
254	70 – 74	Male	Yes	Adenocarcinoma	I	Surgery	No
255	60 – 69	Female	Yes	Adenocarcinoma	IIIA	CRT	Yes
256	60 – 69	Female	Yes	Adenocarcinoma	II	Surgery	No
257	70 – 74	Female	No	Other	I	Surgery	No
258	≥ 75	Male	Yes	SCC	II	Surgery	No
259	70 – 74	Female	Yes	Adenocarcinoma	I	Surgery	No
260	≤ 59	Male	Yes	SCC	IIIA	CRT	Yes
261	70 – 74	Male	Yes	Adenocarcinoma	IIIA	Surgery	Yes
262	≥ 75	Female	Yes	Adenocarcinoma	I	Surgery	No
263	70 – 74	Male	Yes	SCC	II	Surgery	No
264	≥ 75	Male	Yes	Adenocarcinoma	I	Surgery	No
265	≥ 75	Male	Yes	NA	I	CRT	Yes
266	60 – 69	Male	Yes	Adenocarcinoma	I	Surgery	No
267	60 – 69	Male	Yes	Adenocarcinoma	II	Surgery	No
268	≥ 75	Male	Yes	Other	II	Surgery	No
269	≥ 75	Male	Yes	SCC	I	CRT	Yes
270	≥ 75	Female	Yes	SCC	I	Surgery	No
271	≥ 75	Female	No	Other	II	Surgery	No
272	60 – 69	Female	Yes	Adenocarcinoma	I	Surgery	Yes
273	60 – 69	Female	Yes	Adenocarcinoma	IIIA	CRT	Yes
274	≥ 75	Male	Yes	SCC	IIIA	CRT	Yes
275	≥ 75	Female	Yes	Adenocarcinoma	IIIA	Surgery	Yes
276	≥ 75	Male	Yes	SCC	II	Surgery	Yes
277	≥ 75	Male	Yes	Adenocarcinoma	II	Surgery	Yes
278	60 – 69	Female	Yes	Adenocarcinoma	I	Surgery	No
279	≤ 59	Male	Yes	Adenocarcinoma	I	Surgery	Yes
280	60 – 69	Female	Yes	Adenocarcinoma	IIIA	CRT	Yes
281	60 – 69	Female	Yes	SCC	IIIB	CRT	Yes
282	70 – 74	Male	Yes	Adenocarcinoma	I	Surgery	No
283	≥ 75	Male	No	Adenocarcinoma	I	Surgery	No
284	60 – 69	Male	No	Adenocarcinoma	I	Surgery	No
286	≥ 75	Male	Yes	Adenocarcinoma	I	Surgery	No
287	≤ 59	Female	Yes	SCC	I	Surgery	No
288	70 – 74	Male	Yes	Adenocarcinoma	I	Surgery	No
289	70 – 74	Male	Yes	Adenocarcinoma	IIIA	CRT	Yes
290	≤ 59	Male	Yes	Other	II	Surgery	No
291	≥ 75	Female	Yes	Adenocarcinoma	II	Surgery	No
292	≥ 75	Male	Yes	Adenocarcinoma	I	Surgery	No
293	≥ 75	Female	Yes	SCC	I	Surgery	No
294	≥ 75	Female	No	Adenocarcinoma	II	Surgery	Yes
295	≥ 75	Male	Yes	Adenocarcinoma	II	Surgery	No
296	≥ 75	Male	Yes	Adenocarcinoma	IIIA	Surgery	Yes
297	70 – 74	Female	Yes	Adenocarcinoma	II	Surgery	Yes
298	70 – 74	Male	No	Adenocarcinoma	I	Surgery	No
299	60 – 69	Female	Yes	Adenocarcinoma	I	Surgery	Yes
310	70 – 74	Male	Yes	Adenocarcinoma	I	Surgery	No
320	70 – 74	Female	No	Adenocarcinoma	I	Surgery	No
SCC squamous cell carcinoma, CRT chemoradiotherapy, ctDNA circulating tumor DNA, NA not available

## Sheet: Table S6
Table S6 Clinical, treatment and ctDNA data for patients in the TRACERx cohort (n = 100)
Patient ID	Age (years)	Gender	Smoking	ECOG	Histology	Stage	Treatment	Disease progression
CRUK0001	≥ 75	Male	Yes	1	Adenocarcinoma	II	Surgery	No
CRUK0002	≥ 75	Male	Yes	1	Adenocarcinoma	I	Surgery	No
CRUK0003	≥ 75	Female	No	0	Adenocarcinoma	IIIA	Surgery	Yes
CRUK0004	60 – 69	Female	Yes	0	Adenocarcinoma	II	Surgery	Yes
CRUK0005	70 – 74	Female	Yes	1	Adenocarcinoma	IIIA	Surgery	Yes
CRUK0006	60 – 69	Male	Yes	0	Adenocarcinoma	I	Surgery	No
CRUK0007	60 – 69	Male	Yes	0	Adenocarcinoma	I	Surgery	No
CRUK0008	70 – 74	Male	Yes	1	Adenocarcinoma	I	Surgery	No
CRUK0009	≤ 59	Male	Yes	0	Adenocarcinoma	II	Surgery	No
CRUK0010	60 – 69	Male	No	0	Adenocarcinoma	IIIA	Surgery	No
CRUK0011	70 – 74	Female	Yes	1	Adenocarcinoma	I	Surgery	No
CRUK0012	60 – 69	Male	Yes	1	Adenocarcinoma	I	Surgery	No
CRUK0013	60 – 69	Male	Yes	0	Adenocarcinoma	IIIA	Surgery	No
CRUK0014	60 – 69	Male	No	0	Adenocarcinoma	I	Surgery	No
CRUK0015	70 – 74	Female	No	0	Adenocarcinoma	I	Surgery	No
CRUK0016	70 – 74	Male	Yes	1	Adenocarcinoma	I	Surgery	No
CRUK0017	≥ 75	Female	Yes	1	Adenocarcinoma	I	Surgery	No
CRUK0018	≤ 59	Male	Yes	0	Adenocarcinoma	I	Surgery	No
CRUK0019	≤ 59	Female	No	1	Adenocarcinoma	I	Surgery	No
CRUK0020	≥ 75	Male	Yes	1	Adenocarcinoma	I	Surgery	No
CRUK0021	≥ 75	Female	No	0	Adenocarcinoma	I	Surgery	Yes
CRUK0022	60 – 69	Female	Yes	0	Adenocarcinoma	IIIA	Surgery	No
CRUK0023	60 – 69	Male	Yes	0	Adenocarcinoma	II	Surgery	Yes
CRUK0024	60 – 69	Male	Yes	1	Adenocarcinoma	I	Surgery	No
CRUK0025	≤ 59	Male	Yes	0	Adenocarcinoma	I	Surgery	No
CRUK0026	60 – 69	Female	Yes	0	Adenocarcinoma	I	Surgery	No
CRUK0027	≤ 59	Female	Yes	0	Adenocarcinoma	II	Surgery	No
CRUK0028	≥ 75	Female	Yes	0	Adenocarcinoma	I	Surgery	No
CRUK0029	≤ 59	Male	Yes	1	Adenocarcinoma	IIIA	Surgery	Yes
CRUK0030	≥ 75	Male	Yes	0	Adenocarcinoma	IIIA	Surgery	No
CRUK0031	≤ 59	Male	Yes	1	Adenocarcinoma	I	Surgery	No
CRUK0032	70 – 74	Male	Yes	1	Adenocarcinoma	I	Surgery	No
CRUK0033	60 – 69	Male	No	0	Adenocarcinoma	I	Surgery	No
CRUK0034	60 – 69	Female	Yes	0	Adenocarcinoma	I	Surgery	No
CRUK0035	≥ 75	Male	Yes	1	Adenocarcinoma	IIIB	Surgery	Yes
CRUK0036	60 – 69	Female	Yes	1	Adenocarcinoma	I	Surgery	Yes
CRUK0037	≥ 75	Male	Yes	1	Adenocarcinoma	II	Surgery	Yes
CRUK0038	≥ 75	Female	Yes	0	Adenocarcinoma	I	Surgery	No
CRUK0039	70 – 74	Male	Yes	1	Adenocarcinoma	I	Surgery	No
CRUK0040	60 – 69	Female	Yes	0	Adenocarcinoma	I	Surgery	No
CRUK0041	70 – 74	Male	Yes	1	Adenocarcinoma	I	Surgery	Yes
CRUK0042	60 – 69	Male	No	1	Adenocarcinoma	I	Surgery	No
CRUK0043	60 – 69	Male	Yes	0	Adenocarcinoma	I	Surgery	No
CRUK0044	≤ 59	Female	Yes	1	Adenocarcinoma	I	Surgery	Yes
CRUK0045	≥ 75	Male	Yes	1	Adenocarcinoma	I	Surgery	No
CRUK0046	60 – 69	Female	Yes	0	Adenocarcinoma	II	Surgery	No
CRUK0047	70 – 74	Female	Yes	0	Adenocarcinoma	I	Surgery	No
CRUK0048	≥ 75	Female	Yes	1	Adenocarcinoma	I	Surgery	No
CRUK0049	60 – 69	Female	Yes	0	Adenocarcinoma	I	Surgery	No
CRUK0050	≤ 59	Male	Yes	1	Adenocarcinoma	IIIA	Surgery	Yes
CRUK0051	≥ 75	Male	Yes	1	Adenocarcinoma	I	Surgery	No
CRUK0052	≤ 59	Female	Yes	0	Adenocarcinoma	IIIA	Surgery	No
CRUK0053	60 – 69	Male	Yes	0	Adenocarcinoma	I	Surgery	No
CRUK0054	≥ 75	Female	No	0	Adenocarcinoma	I	Surgery	No
CRUK0055	≤ 59	Male	Yes	0	Adenocarcinoma	II	Surgery	No
CRUK0056	70 – 74	Female	Yes	1	Adenocarcinoma	I	Surgery	No
CRUK0057	60 – 69	Female	Yes	1	Adenocarcinoma	I	Surgery	No
CRUK0058	70 – 74	Male	Yes	0	Adenocarcinoma	II	Surgery	No
CRUK0059	≥ 75	Female	No	1	Adenocarcinoma	I	Surgery	No
CRUK0060	≤ 59	Female	Yes	0	Adenocarcinoma	I	Surgery	No
CRUK0061	≥ 75	Male	Yes	1	Adenocarcinoma	I	Surgery	No
CRUK0062	≤ 59	Male	Yes	1	SCC	II	Surgery	Yes
CRUK0063	60 – 69	Male	Yes	0	SCC	II	Surgery	Yes
CRUK0064	60 – 69	Male	Yes	0	SCC	I	Surgery	No
CRUK0065	≥ 75	Male	Yes	0	SCC	II	Surgery	Yes
CRUK0066	≥ 75	Male	Yes	1	SCC	I	Surgery	No
CRUK0067	60 – 69	Male	Yes	0	SCC	I	Surgery	No
CRUK0068	60 – 69	Female	Yes	1	SCC	I	Surgery	No
CRUK0069	70 – 74	Female	Yes	1	SCC	I	Surgery	No
CRUK0070	≤ 59	Male	Yes	1	SCC	II	Surgery	No
CRUK0071	60 – 69	Male	Yes	0	SCC	II	Surgery	No
CRUK0072	60 – 69	Male	Yes	1	SCC	I	Surgery	No
CRUK0073	≥ 75	Female	Yes	1	SCC	I	Surgery	No
CRUK0074	≥ 75	Male	Yes	1	SCC	II	Surgery	No
CRUK0075	≥ 75	Male	Yes	1	SCC	I	Surgery	No
CRUK0076	60 – 69	Male	Yes	1	SCC	I	Surgery	No
CRUK0077	70 – 74	Male	Yes	1	SCC	I	Surgery	Yes
CRUK0078	≤ 59	Male	Yes	0	SCC	I	Surgery	No
CRUK0079	60 – 69	Female	Yes	1	SCC	II	Surgery	No
CRUK0080	60 – 69	Male	Yes	0	SCC	II	Surgery	Yes
CRUK0081	70 – 74	Male	Yes	0	SCC	II	Surgery	Yes
CRUK0082	60 – 69	Female	Yes	1	SCC	IIIA	Surgery	No
CRUK0083	70 – 74	Male	Yes	0	SCC	II	Surgery	No
CRUK0084	60 – 69	Female	Yes	0	SCC	I	Surgery	No
CRUK0085	≥ 75	Male	Yes	0	SCC	I	Surgery	No
CRUK0086	≥ 75	Male	Yes	1	SCC	I	Surgery	No
CRUK0087	≥ 75	Female	Yes	1	SCC	IIIA	Surgery	Yes
CRUK0088	≥ 75	Male	Yes	0	SCC	I	Surgery	Yes
CRUK0089	60 – 69	Male	Yes	0	SCC	II	Surgery	No
CRUK0090	60 – 69	Male	Yes	1	SCC	II	Surgery	No
CRUK0091	≤ 59	Female	Yes	1	SCC	I	Surgery	No
CRUK0092	≥ 75	Male	Yes	1	SCC	II	Surgery	Yes
CRUK0093	60 – 69	Male	No	1	SCC	I	Surgery	No
CRUK0094	≤ 59	Male	No	0	Other	II	Surgery	Yes
CRUK0095	≤ 59	Female	Yes	0	Other	I	Surgery	No
CRUK0096	70 – 74	Female	Yes	0	Other	II	Surgery	Yes
CRUK0097	≥ 75	Male	Yes	0	Other	I	Surgery	No
CRUK0098	≤ 59	Male	Yes	1	Other	I	Surgery	Yes
CRUK0099	≥ 75	Male	Yes	0	Other	IIIA	Surgery	Yes
CRUK0100	≤ 59	Female	Yes	0	Other	IIIA	Surgery	Yes
SCC squamous cell carcinoma, ctDNA circulating tumor DNA

## Sheet: Table S7
Table S7 Clinical, treatment, and ctDNA data for patients in the Moding et al. cohort (n = 48)
Patient ID	Treatment	Disease progression
LUP383	CRT	Yes
LUP408#	CRT	No
LUP413	CRT	Yes
LUP446	CRT	No
LUP449#	CRT	Yes
LUP456#	CRT	Yes
LUP457#	CRT	Yes
LUP460#	CRT	No
LUP461	CRT	Yes
LUP462	CRT+IO	Yes
LUP463#	CRT	No
LUP464	CRT+IO	Yes
LUP465	CRT+IO	No
LUP466	CRT+IO	Yes
LUP467	CRT	Yes
LUP468	CRT+IO	No
LUP783	CRT+IO	Yes
LUP787	CRT+IO	Yes
LUP789	CRT	No
LUP792	CRT	Yes
LUP793	CRT	No
LUP794	CRT	No
LUP795#	CRT	No
LUP796	CRT	No
LUP799	CRT	Yes
LUP803	CRT+IO	No
LUP806#	CRT	No
LUP810	CRT	No
LUP813#	CRT+IO	Yes
LUP814	CRT+IO	Yes
LUP815	CRT+IO	No
LUP830	CRT+IO	No
LUP831	CRT+IO	Yes
LUP838	CRT+IO	No
LUP839	CRT+IO	No
LUP840	CRT+IO	Yes
LUP841	CRT+IO	No
LUP842	CRT+IO	No
LUP843	CRT+IO	No
LUP844#	CRT+IO	No
LUP845	CRT+IO	No
LUP847#	CRT+IO	No
LUP849	CRT+IO	No
LUP851	CRT+IO	No
LUP854	CRT+IO	No
LUP893	CRT+IO	No
LUP942#	CRT+IO	No
LUP946#	CRT+IO	No
#No variants called in pre-treatment plasma.
CRT chemoradiotherapy, IO immunotherapy, ctDNA circulating tumor DNA

## Sheet: Table S8
Table S8 Mutational data of patients in the NCC-1 cohort (n = 105)
Patient ID*	Patient_sample_ID	Gene	AAChange	Chr.starta	Chr.enda	Ref allele	Mutant allele	Homozygous/Heterozygous	Mutation type	NM number	RS_ID	Abundance (%)
P01	PA21BE0271-C5CFB30XNF1-L000KAR9	FGFR4	c. 1156G > A (p.V386I)	5: 176520465	5: 176520465	G	A	HET	MISSENSE_VARIANT	FGFR4: NM_001291980.2: exon10	rs61737768	0.7
P01	PA21BE0271-C5CFB30XNF1-L000KAR9	DNMT3A	c. 2339T > C (p.I780T)	2: 25462068	2: 25462068	A	G	HET	MISSENSE_VARIANT	DNMT3A: NM_022552.4: exon20	rs370751539	0.47
P01	PA21BE0271-C5CFB30XNF1-L000KAR9	TP53	c. 577C > T (p.H193Y)	17: 7578272	17: 7578272	G	A	HET	MISSENSE_VARIANT	TP53: NM_000546.5: exon6	rs876658468	2.52
P01	PA21BE0271-C5CFB30XNF1-L000KAR9	EGFR	c. 2251_2277delinsTCT (p.T751_I759delinsS)	7: 55242481	7: 55242507	ACATCTCCGAAAGCCAACAAGGAAATC	TCT	HET	INFRAME_DELETION	EGFR: NM_005228.5: exon19		6.94
P02	PA22150233-C7CDB31RNF2-L000KAR9	DNMT3A	c. 2295_2299dup (p.R767Tfs*14)	2: 25463193	2: 25463193	-	TCTTG	HET	FRAMESHIFT_VARIANT	DNMT3A: NM_022552.4: exon19		0.71
P02	PA22150233-C7CDB31RNF2-L000KAR9	TP53	c. 782+1G > T	17: 7577498	17: 7577498	C	A	HET	SPLICE_DONOR_VARIANT	TP53: NM_000546.5: intron7		1.09
P02	PA22150233-C7CDB31RNF2-L000KAR9	LRP1B	c. 9169A > T (p.I3057F)	2: 141245260	2: 141245260	T	A	HET	MISSENSE_VARIANT	LRP1B: NM_018557.3: exon58		0.61
P03	PA217N0360-C5CEB20XNF1-L000KAR9	BRD4	c. 2746G > A (p.E916K)	19: 15354134	19: 15354134	C	T	HET	MISSENSE_VARIANT	BRD4: NM_058243.2: exon14		1.89
P03	PA217N0360-C5CEB20XNF1-L000KAR9	KMT2B	c. 4954G > T (p.G1652C)	19: 36220904	19: 36220904	G	T	HET	MISSENSE_VARIANT	KMT2B: NM_014727.2: exon23		1.97
P03	PA217N0360-C5CEB20XNF1-L000KAR9	LRP1B	c. 7388-1G > A	2: 141298668	2: 141298668	C	T	HET	SPLICE_ACCEPTOR_VARIANT	LRP1B: NM_018557.3: intron44		0.66
P03	PA217N0360-C5CEB20XNF1-L000KAR9	RHOA	c. 118G > C (p.E40Q)	3: 49412905	3: 49412905	C	G	HET	MISSENSE_VARIANT	RHOA: NM_001664.4: exon2	rs1057519951	1.28
P03	PA217N0360-C5CEB20XNF1-L000KAR9	MRE11	c. 481A > G (p.K161E)	11: 94211964	11: 94211964	T	C	HET	MISSENSE_VARIANT	MRE11: NM_005591.3: exon6		0.53
P03	PA217N0360-C5CEB20XNF1-L000KAR9	BCL2L1	c. 690C > G (p.F230L)	20: 30253764	20: 30253764	G	C	HET	MISSENSE_VARIANT	BCL2L1: NM_138578.3: exon3		0.77
P03	PA217N0360-C5CEB20XNF1-L000KAR9	CD274	c. 851-1G > A	9: 5467839	9: 5467839	G	A	HET	SPLICE_ACCEPTOR_VARIANT	CD274: NM_014143.4: intron6		0.94
P03	PA217N0360-C5CEB20XNF1-L000KAR9	BRCA1	c. 4867G > A (p.A1623T)	17: 41223064	17: 41223064	C	T	HET	MISSENSE_VARIANT	BRCA1: NM_007294.4: exon16		2.45
P03	PA217N0360-C5CEB20XNF1-L000KAR9	TAP2	c. 1390C > G (p.L464V)	6: 32798466	6: 32798466	G	C	HET	MISSENSE_VARIANT	TAP2: NM_018833.2: exon8		1.34
P03	PA217N0360-C5CEB20XNF1-L000KAR9	TP53	c. 733G > T (p.G245C)	17: 7577548	17: 7577548	C	A	HET	MISSENSE_VARIANT	TP53: NM_000546.5: exon7	rs28934575	2.1
P03	PA217N0360-C5CEB20XNF1-L000KAR9	FANCD2	c. 4288G > A (p.E1430K)	3: 10142878	3: 10142878	G	A	HET	MISSENSE_VARIANT	FANCD2: NM_001018115.2: exon44		2.44
P03	PA217N0360-C5CEB20XNF1-L000KAR9	PIK3CA	c. 1255_1263del (p.H419_P421del)	3: 178927976	3: 178927984	ACACTGTCC	-	HET	INFRAME_DELETION	PIK3CA: NM_006218.4: exon7		5.08
P03	PA217N0360-C5CEB20XNF1-L000KAR9	BRCA2	c. 6137C > T (p.S2046L)	13: 32914629	13: 32914629	C	T	HET	MISSENSE_VARIANT	BRCA2: NM_000059.3: exon11		0.59
P03	PA217N0360-C5CEB20XNF1-L000KAR9	ROS1	c. 5507T > A (p.L1836Q)	6: 117647437	6: 117647437	A	T	HET	MISSENSE_VARIANT	ROS1: NM_002944.2: exon33		0.76
P03	PA217N0360-C5CEB20XNF1-L000KAR9	PBRM1	c. 4612G > T (p.E1538*)	3: 52582216	3: 52582216	C	A	HET	STOP_GAINED	PBRM1: NM_018313.5: exon30		0.82
P04	P180908145564	TP53	p.R175H (c. G524A)			C	T		MISSENSE_VARIANT			0.82
P04	P180908145564	PTEN	p.V317fs (c. 950_953delTACT)			TACT			FRAMESHIFT_VARIANT			1.3
P05	PB209N0249	PRKAR1A	c. 502+1G > A			G	A		MISSENSE_VARIANT			0.78
P06	P180721134402
P07	P190308191283	ALK	c. 871C > G (p.R291G)			G	C		missense_variant			2.34
P07	P190308191283	SMARCA4	c. 4293_4294delCG (p.D1432QfsX22)			CG	-		frameshift_variant			1.74
P07	P190308191283	ABCB1	c. 2480G > T (p.G827V)			C	A		missense_variant;splice_region_variant			1.74
P07	P190308191283	ATM	c. 8840C > G (p.T2947S)			C	G		missense_variant			1.32
P07	P190308191283	KEAP1	c. 1799delG (p.G600AfsX72)			C	-		frameshift_variant			1.24
P07	P190308191283	GATA4	c. 725G > T (p.G242V)			G	T		missense_variant			0.83
P08	BB196C0345
P09	B190405199785
P10	B190412201434	CDKN2A	c. 164delG (p.G55Afs*91)			C	-		FRAMESHIFT_VARIANT			1.2
P10	B190412201434	NRG1	c. 1771A > T (p.T591S)			A	T		MISSENSE_VARIANT			2.1
P10	B190412201434	TP53	c. 578A > T (p.H193L)			T	A		MISSENSE_VARIANT			2.88
P11	PB21BV0583-C5CFB30XNF1-L000KAR9	TGFBR2	c. 1638G > A (p.W546*)	3: 30732950	3: 30732950	G	A	HET	STOP_GAINED	TGFBR2: NM_001024847.2: exon8		0.69
P11	PB21BV0583-C5CFB30XNF1-L000KAR9	PBRM1	c. 4334_4335delinsAG (p.P1445Q)	3: 52584787	3: 52584788	TG	CT	HET	MISSENSE_VARIANT	PBRM1: NM_018313.5: exon28		0.51
P11	PB21BV0583-C5CFB30XNF1-L000KAR9	HGF	c. 1939C > G (p.R647G)	7: 81334777	7: 81334777	G	C	HET	MISSENSE_VARIANT	HGF: NM_000601.6: exon17		0.71
P11	PB21BV0583-C5CFB30XNF1-L000KAR9	TP53	c. 844C > T (p.R282W)	17: 7577094	17: 7577094	G	A	HET	MISSENSE_VARIANT	TP53: NM_000546.5: exon8	rs28934574	1.07
P11	PB21BV0583-C5CFB30XNF1-L000KAR9	LRP1B	c. 9733G > A (p.G3245R)	2: 141215113	2: 141215113	C	T	HET	MISSENSE_VARIANT	LRP1B: NM_018557.3: exon61		0.5
P11	PB21BV0583-C5CFB30XNF1-L000KAR9	FAT1	c. 10679C > A (p.S3560*)	4: 187525001	4: 187525001	G	T	HET	STOP_GAINED	FAT1: NM_005245.4: exon19		0.63
P12	BB207W0260
P13	P190117178917
P14	B190501208117
P15	PA215C0288-C5C8B24XNF1-L000KAR9	CDK12	c. 1932-2A > G	17: 37646808	17: 37646808	A	G	HET	SPLICE_ACCEPTOR_VARIANT	CDK12: NM_016507.4: intron2		0.66
P15	PA215C0288-C5C8B24XNF1-L000KAR9	BTK	c. 1263G > T (p.W421C)	X: 100611858	X: 100611858	C	A	HET	MISSENSE_VARIANT	BTK: NM_000061.2: exon14		6.1
P15	PA215C0288-C5C8B24XNF1-L000KAR9	ARAF	c. 733G > C (p.D245H)	X: 47426307	X: 47426307	G	C	HET	MISSENSE_VARIANT	ARAF: NM_001256196.1: exon8		4.61
P15	PA215C0288-C5C8B24XNF1-L000KAR9	GATA4	c. 190G > A (p.G64R)	8: 11566011	8: 11566011	G	A	HET	MISSENSE_VARIANT	GATA4: NM_002052.5: exon2		0.53
P15	PA215C0288-C5C8B24XNF1-L000KAR9	CYP2D6	c. 1002G > C (p.E334D)	22: 42523620	22: 42523620	C	G	HET	MISSENSE_VARIANT	CYP2D6: NM_000106.6: exon7		1.12
P15	PA215C0288-C5C8B24XNF1-L000KAR9	PIK3CA	c. 1624G > A (p.E542K)	3: 178936082	3: 178936082	G	A	HET	MISSENSE_VARIANT	PIK3CA: NM_006218.4: exon9	rs121913273	0.36
P15	PA215C0288-C5C8B24XNF1-L000KAR9	EP300	c. 1729C > T (p.Q577*)	22: 41533763	22: 41533763	C	T	HET	STOP_GAINED	EP300: NM_001429.4: exon8		2.61
P15	PA215C0288-C5C8B24XNF1-L000KAR9	EGFR	c. 2112G > C (p.L704F)	7: 55241664	7: 55241664	G	C	HET	MISSENSE_VARIANT	EGFR: NM_005228.5: exon18		5.31
P15	PA215C0288-C5C8B24XNF1-L000KAR9	CTNNB1	c. 529C > T (p.Q177*)	3: 41266858	3: 41266858	C	T	HET	STOP_GAINED	CTNNB1: NM_001098210.2: exon5		1.28
P15	PA215C0288-C5C8B24XNF1-L000KAR9	BRD4	c. 2740G > C (p.E914Q)	19: 15354140	19: 15354140	C	G	HET	MISSENSE_VARIANT	BRD4: NM_058243.2: exon14		1.54
P15	PA215C0288-C5C8B24XNF1-L000KAR9	MET	c. 2980G > A (p.E994K)	7: 116411995	7: 116411995	G	A	HET	MISSENSE_VARIANT	MET: NM_000245.4: exon14		5.15
P15	PA215C0288-C5C8B24XNF1-L000KAR9	ABCB1	c. 259G > A (p.D87N)	7: 87214855	7: 87214855	C	T	HET	MISSENSE_VARIANT	ABCB1: NM_000927.4: exon5		1.2
P15	PA215C0288-C5C8B24XNF1-L000KAR9	NOTCH2	c. 4085C > G (p.S1362C)	1: 120468354	1: 120468354	G	C	HET	MISSENSE_VARIANT	NOTCH2: NM_024408.4: exon25		2.92
P15	PA215C0288-C5C8B24XNF1-L000KAR9	BRCA2	c. 6350G > A (p.C2117Y)	13: 32914842	13: 32914842	G	A	HET	MISSENSE_VARIANT	BRCA2: NM_000059.3: exon11		14.9
P15	PA215C0288-C5C8B24XNF1-L000KAR9	GNAS	c. 428C > T (p.S143L)	20: 57428935	20: 57428935	C	T	HET	MISSENSE_VARIANT	GNAS: NM_001309883.1: exon1		2.39
P15	PA215C0288-C5C8B24XNF1-L000KAR9	SPRED1	c. 310C > G (p.Q104E)	15: 38614544	15: 38614544	C	G	HET	MISSENSE_VARIANT	SPRED1: NM_152594.3: exon3	rs1346598596	0.65
P15	PA215C0288-C5C8B24XNF1-L000KAR9	RNF43	c. 2002C > T (p.R668W)	17: 56435135	17: 56435135	G	A	HET	MISSENSE_VARIANT	RNF43: NM_017763.5: exon9	rs746854614	5.5
P15	PA215C0288-C5C8B24XNF1-L000KAR9	FANCL	c. 883C > T (p.R295C)	2: 58390021	2: 58390021	G	A	HET	MISSENSE_VARIANT	FANCL: NM_018062.3: exon11	rs376528147	0.81
P15	PA215C0288-C5C8B24XNF1-L000KAR9	MDM2	c. 787G > A (p.E263K)	12: 69229711	12: 69229711	G	A	HET	MISSENSE_VARIANT	MDM2: NM_002392.5: exon9		1.48
P15	PA215C0288-C5C8B24XNF1-L000KAR9	FLT4	c. 2035C > G (p.R679G)	5: 180048238	5: 180048238	G	C	HET	MISSENSE_VARIANT	FLT4: NM_001354989.2: exon14		2.22
P15	PA215C0288-C5C8B24XNF1-L000KAR9	NTRK1	c. 2020G > A (p.D674N)	1: 156849128	1: 156849128	G	A	HET	MISSENSE_VARIANT	NTRK1: NM_002529.3: exon15		2.53
P15	PA215C0288-C5C8B24XNF1-L000KAR9	PRKCB	c. 378C > G (p.I126M)	16: 24043546	16: 24043546	C	G	HET	MISSENSE_VARIANT	PRKCB: NM_212535.3: exon4		2.55
P15	PA215C0288-C5C8B24XNF1-L000KAR9	BRCA1	c. 2657C > T (p.S886F)	17: 41244891	17: 41244891	G	A	HET	MISSENSE_VARIANT	BRCA1: NM_007294.4: exon11		1.96
P15	PA215C0288-C5C8B24XNF1-L000KAR9	STAT3	c. 594G > T (p.Q198H)	17: 40489832	17: 40489832	C	A	HET	MISSENSE_VARIANT	STAT3: NM_139276.2: exon7		1.87
P15	PA215C0288-C5C8B24XNF1-L000KAR9	FGFR1	c. 2280G > C (p.L760F)	8: 38271448	8: 38271448	C	G	HET	MISSENSE_VARIANT	FGFR1: NM_023110.3: exon17		0.63
P15	PA215C0288-C5C8B24XNF1-L000KAR9	ALK	c. 670C > T (p.H224Y)	2: 29940561	2: 29940561	G	A	HET	MISSENSE_VARIANT&SPLICE_REGION_VARIANT	ALK: NM_004304.5: exon2	rs1407129567	0.93
P15	PA215C0288-C5C8B24XNF1-L000KAR9	LHCGR	c. 758C > G (p.S253C)	2: 48925862	2: 48925862	G	C	HET	MISSENSE_VARIANT	LHCGR: NM_000233.4: exon9		9.09
P15	PA215C0288-C5C8B24XNF1-L000KAR9	TUBB3	c. 634T > C (p.F212L)	16: 90001493	16: 90001493	T	C	HET	MISSENSE_VARIANT	TUBB3: NM_006086.4: exon4		7.31
P15	PA215C0288-C5C8B24XNF1-L000KAR9	ASXL1	c. 3943C > T (p.Q1315*)	20: 31024458	20: 31024458	C	T	HET	STOP_GAINED	ASXL1: NM_015338.6: exon13		5.12
P15	PA215C0288-C5C8B24XNF1-L000KAR9	CBLB	c. 2320G > A (p.D774N)	3: 105400431	3: 105400431	C	T	HET	MISSENSE_VARIANT	CBLB: NM_170662.5: exon16		5.72
P15	PA215C0288-C5C8B24XNF1-L000KAR9	SMAD3	c. 238C > T (p.R80W)	15: 67457264	15: 67457264	C	T	HET	MISSENSE_VARIANT	SMAD3: NM_005902.4: exon2	rs750707381	2.92
P15	PA215C0288-C5C8B24XNF1-L000KAR9	CYP3A4	c. 364G > C (p.E122Q)	7: 99367813	7: 99367813	C	G	HET	MISSENSE_VARIANT	CYP3A4: NM_001202855.3: exon5		1.63
P15	PA215C0288-C5C8B24XNF1-L000KAR9	TOP1	c. 1822+1G > A	20: 39745033	20: 39745033	G	A	HET	SPLICE_DONOR_VARIANT	TOP1: NM_003286.4: intron17		0.75
P15	PA215C0288-C5C8B24XNF1-L000KAR9	FGFR1	c. 1075C > G (p.L359V)	8: 38279321	8: 38279321	G	C	HET	MISSENSE_VARIANT	FGFR1: NM_023110.3: exon8	rs1380308168	0.47
P15	PA215C0288-C5C8B24XNF1-L000KAR9	SMAD3	c. 1265C > T (p.S422F)	15: 67482861	15: 67482861	C	T	HET	MISSENSE_VARIANT	SMAD3: NM_005902.4: exon9		0.64
P15	PA215C0288-C5C8B24XNF1-L000KAR9	PKHD1	c. 11786-1G > T	6: 51484319	6: 51484319	C	A	HET	SPLICE_ACCEPTOR_VARIANT	PKHD1: NM_138694.4: intron66		1.84
P15	PA215C0288-C5C8B24XNF1-L000KAR9	ATM	c. 8065G > C (p.E2689Q)	11: 108205750	11: 108205750	G	C	HET	MISSENSE_VARIANT	ATM: NM_000051.3: exon55		3.2
P15	PA215C0288-C5C8B24XNF1-L000KAR9	ARAF	c. 650C > G (p.S217C)	X: 47426121	X: 47426121	C	G	HET	MISSENSE_VARIANT	ARAF: NM_001256196.1: exon7	rs1057519786	9.94
P15	PA215C0288-C5C8B24XNF1-L000KAR9	APC	c. 5807C > T (p.S1936L)	5: 112177098	5: 112177098	C	T	HET	MISSENSE_VARIANT	APC: NM_000038.6: exon16		5.05
P15	PA215C0288-C5C8B24XNF1-L000KAR9	LRP1B	c. 6653C > T (p.P2218L)	2: 141457965	2: 141457965	G	A	HET	MISSENSE_VARIANT	LRP1B: NM_018557.3: exon41		11.99
P15	PA215C0288-C5C8B24XNF1-L000KAR9	FGFR1	c. 394G > A (p.D132N)	8: 38285918	8: 38285918	C	T	HET	MISSENSE_VARIANT	FGFR1: NM_023110.3: exon4	rs562958780	1.84
P15	PA215C0288-C5C8B24XNF1-L000KAR9	IGF2	c. 292C > T (p.P98S)	11: 2154761	11: 2154761	G	A	HET	MISSENSE_VARIANT	IGF2: NM_000612.6: exon3		1.24
P15	PA215C0288-C5C8B24XNF1-L000KAR9	ARID2	c. 3898A > T (p.S1300C)	12: 46245804	12: 46245804	A	T	HET	MISSENSE_VARIANT	ARID2: NM_152641.4: exon15		10.75
P15	PA215C0288-C5C8B24XNF1-L000KAR9	RECQL4	c. 1259-1G > A	8: 145740842	8: 145740842	C	T	HET	SPLICE_ACCEPTOR_VARIANT	RECQL4: NM_004260.3: intron6	rs372380880	2.1
P15	PA215C0288-C5C8B24XNF1-L000KAR9	TP53	c. 536A > G (p.H179R)	17: 7578394	17: 7578394	T	C	HET	MISSENSE_VARIANT	TP53: NM_000546.5: exon5	rs1057519991	15.21
P15	PA215C0288-C5C8B24XNF1-L000KAR9	TSC2	c. 4112C > G (p.S1371C)	16: 2134335	16: 2134335	C	G	HET	MISSENSE_VARIANT	TSC2: NM_000548.5: exon34	rs1060500929	2.56
P15	PA215C0288-C5C8B24XNF1-L000KAR9	PTPN13	c. 1689G > C (p.K563N)	4: 87653750	4: 87653750	G	C	HET	MISSENSE_VARIANT	PTPN13: NM_006264.3: exon12		2.12
P15	PA215C0288-C5C8B24XNF1-L000KAR9	PGR	c. 1361C > T (p.S454L)	11: 100998441	11: 100998441	G	A	HET	MISSENSE_VARIANT	PGR: NM_000926.4: exon1		2.32
P15	PA215C0288-C5C8B24XNF1-L000KAR9	KDR	c. 2227C > T (p.L743F)	4: 55968103	4: 55968103	G	A	HET	MISSENSE_VARIANT	KDR: NM_002253.3: exon15		2.56
P15	PA215C0288-C5C8B24XNF1-L000KAR9	PRKCB	c. 871C > T (p.P291S)	16: 24124343	16: 24124343	C	T	HET	MISSENSE_VARIANT	PRKCB: NM_212535.3: exon8		1.16
P15	PA215C0288-C5C8B24XNF1-L000KAR9	MUTYH	c. 1028C > T (p.S343L)	1: 45797482	1: 45797482	G	A	HET	MISSENSE_VARIANT	MUTYH: NM_012222.2: exon12	rs587778538	0.53
P15	PA215C0288-C5C8B24XNF1-L000KAR9	RAD51C	c. 61C > T (p.P21S)	17: 56770065	17: 56770065	C	T	HET	MISSENSE_VARIANT	RAD51C: NM_058216.3: exon1	rs752608224	1.02
P15	PA215C0288-C5C8B24XNF1-L000KAR9	TOP2A	c. 2264C > T (p.S755F)	17: 38560423	17: 38560423	G	A	HET	MISSENSE_VARIANT	TOP2A: NM_001067.4: exon19		2.16
P15	PA215C0288-C5C8B24XNF1-L000KAR9	LRP1B	c. 6518_6524delinsAATATTA (p.G2173_L2175delinsEY*)	2: 141458094	2: 141458100	AAATATC	TAATATT	HET	STOP_GAINED	LRP1B: NM_018557.3: exon41		2.4
P15	PA215C0288-C5C8B24XNF1-L000KAR9	CUL3	c. 1233G > C (p.M411I)	2: 225367736	2: 225367736	C	G	HET	MISSENSE_VARIANT	CUL3: NM_001257197.1: exon9		3.17
P15	PA215C0288-C5C8B24XNF1-L000KAR9	XRCC3	c. 1003G > A (p.E335K)	14: 104165173	14: 104165173	C	T	HET	MISSENSE_VARIANT	XRCC3: NM_005432.4: exon10	rs759419858	0.56
P15	PA215C0288-C5C8B24XNF1-L000KAR9	ERCC5	c. 2845C > G (p.L949V)	13: 103524714	13: 103524714	C	G	HET	MISSENSE_VARIANT	ERCC5: NM_000123.3: exon13		1.51
P15	PA215C0288-C5C8B24XNF1-L000KAR9	DDR2	c. 2551C > T (p.Q851*)	1: 162750019	1: 162750019	C	T	HET	STOP_GAINED	DDR2: NM_006182.4: exon18		1.56
P15	PA215C0288-C5C8B24XNF1-L000KAR9	SF3B1	c. 2098A > G (p.K700E)	2: 198266834	2: 198266834	T	C	HET	MISSENSE_VARIANT	SF3B1: NM_012433.3: exon15	rs559063155	0.54
P15	PA215C0288-C5C8B24XNF1-L000KAR9	KITLG	c. 235G > C (p.D79H)	12: 88912602	12: 88912602	C	G	HET	MISSENSE_VARIANT	KITLG: NM_003994.5: exon4		1.22
P15	PA215C0288-C5C8B24XNF1-L000KAR9	EXT2	c. 1825G > C (p.E609Q)	11: 44253966	11: 44253966	G	C	HET	MISSENSE_VARIANT	EXT2: NM_000401.3: exon11		2.15
P15	PA215C0288-C5C8B24XNF1-L000KAR9	DAXX	c. 184G > C (p.E62Q)	6: 33289519	6: 33289519	C	G	HET	MISSENSE_VARIANT	DAXX: NM_001141969.2: exon2		1.67
P15	PA215C0288-C5C8B24XNF1-L000KAR9	LRP1B	c. 8612G > T (p.C2871F)	2: 141260582	2: 141260582	C	A	HET	MISSENSE_VARIANT	LRP1B: NM_018557.3: exon54		2.4
P15	PA215C0288-C5C8B24XNF1-L000KAR9	PRDM1	c. 1680G > C (p.K560N)	6: 106553715	6: 106553715	G	C	HET	MISSENSE_VARIANT	PRDM1: NM_001198.4: exon5	rs1269745845	0.78
P15	PA215C0288-C5C8B24XNF1-L000KAR9	STAT1	c. 942G > C (p.Q314H)	2: 191859789	2: 191859789	C	G	HET	MISSENSE_VARIANT&SPLICE_REGION_VARIANT	STAT1: NM_007315.3: exon10		1.13
P15	PA215C0288-C5C8B24XNF1-L000KAR9	MIF	c. 327G > C (p.W109C)	22: 24237272	22: 24237272	G	C	HET	MISSENSE_VARIANT	MIF: NM_002415.2: exon3		0.58
P15	PA215C0288-C5C8B24XNF1-L000KAR9	CYP2A6	c. 1480C > T (p.R494C)	19: 41349706	19: 41349706	G	A	HET	MISSENSE_VARIANT	CYP2A6: NM_000762.6: exon9		4.58
P15	PA215C0288-C5C8B24XNF1-L000KAR9	PRDM1	c. 700G > C (p.E234Q)	6: 106552735	6: 106552735	G	C	HET	MISSENSE_VARIANT	PRDM1: NM_001198.4: exon5		6.5
P15	PA215C0288-C5C8B24XNF1-L000KAR9	PTCH1	c. 4141G > A (p.V1381M)	9: 98209397	9: 98209397	C	T	HET	MISSENSE_VARIANT	PTCH1: NM_000264.5: exon23	rs187104739	0.5
P15	PA215C0288-C5C8B24XNF1-L000KAR9	PTCH1	c. 1862G > C (p.R621T)	9: 98231421	9: 98231421	C	G	HET	MISSENSE_VARIANT	PTCH1: NM_000264.5: exon14	rs751536947	2.63
P15	PA215C0288-C5C8B24XNF1-L000KAR9	CDK4	c. 199G > C (p.E67Q)	12: 58145302	12: 58145302	C	G	HET	MISSENSE_VARIANT	CDK4: NM_000075.4: exon2		2.04
P15	PA215C0288-C5C8B24XNF1-L000KAR9	SETD2	c. 3379C > G (p.Q1127E)	3: 47162747	3: 47162747	G	C	HET	MISSENSE_VARIANT	SETD2: NM_014159.6: exon3		3.93
P15	PA215C0288-C5C8B24XNF1-L000KAR9	PKHD1	c. 7558C > G (p.H2520D)	6: 51732836	6: 51732836	G	C	HET	MISSENSE_VARIANT	PKHD1: NM_138694.4: exon48		1.54
P15	PA215C0288-C5C8B24XNF1-L000KAR9	FGFR1	c. 238C > T (p.R80C)	8: 38287320	8: 38287320	G	A	HET	MISSENSE_VARIANT	FGFR1: NM_023110.3: exon3	rs751494167	0.61
P15	PA215C0288-C5C8B24XNF1-L000KAR9	RHOA	c. 118G > C (p.E40Q)	3: 49412905	3: 49412905	C	G	HET	MISSENSE_VARIANT	RHOA: NM_001664.4: exon2	rs1057519951	2.18
P15	PA215C0288-C5C8B24XNF1-L000KAR9	PTPN13	c. 2198G > T (p.R733I)	4: 87656793	4: 87656793	G	T	HET	MISSENSE_VARIANT	PTPN13: NM_006264.3: exon15		0.81
P15	PA215C0288-C5C8B24XNF1-L000KAR9	CDKN2A	c. 148C > T (p.Q50*)	9: 21974679	9: 21974679	G	A	HET	STOP_GAINED&SPLICE_REGION_VARIANT	CDKN2A: NM_000077.4: exon1	rs864622636	10.07
P15	PA215C0288-C5C8B24XNF1-L000KAR9	BRCA2	c. 5287C > G (p.L1763V)	13: 32913779	13: 32913779	C	G	HET	MISSENSE_VARIANT	BRCA2: NM_000059.3: exon11		5.55
P15	PA215C0288-C5C8B24XNF1-L000KAR9	BRCA2	c. 5564C > T (p.S1855L)	13: 32914056	13: 32914056	C	T	HET	MISSENSE_VARIANT	BRCA2: NM_000059.3: exon11		6.71
P15	PA215C0288-C5C8B24XNF1-L000KAR9	FGFR1										6.65
P16	PB19760393
P17	PA21BE0383
P18	B190405199786
P19	PA222P0318-C7CFB34XNF1-L000KAR9	AKT3	c. 992G > A (p.G331D)	1: 243716202	1: 243716202	C	T	HET	MISSENSE_VARIANT	AKT3: NM_181690.2: exon10		5.17
P19	PA222P0318-C7CFB34XNF1-L000KAR9	ATM	c. 8155C > T (p.R2719C)	11: 108206575	11: 108206575	C	T	HET	MISSENSE_VARIANT	ATM: NM_000051.3: exon56	rs138526014	0.53
P19	PA222P0318-C7CFB34XNF1-L000KAR9	DLL3	c. 1507G > T (p.A503S)	19: 39998092	19: 39998092	G	T	HET	MISSENSE_VARIANT	DLL3: NM_016941.4: exon7		5.69
P19	PA222P0318-C7CFB34XNF1-L000KAR9	DENND1A	c. 1281G > A (p.M427I)	9: 126214573	9: 126214573	C	T	HET	MISSENSE_VARIANT	DENND1A: NM_024820.3: exon17		5.19
P19	PA222P0318-C7CFB34XNF1-L000KAR9	EP300	LIFR: exon7~EP300: exon31	5: 38509422	22: 41574673					LIFR: NM_002310.6|EP300: NM_001429.4		17.38
P19	PA222P0318-C7CFB34XNF1-L000KAR9	TERT	c. 2072G > A (p.R691H)	5: 1279464	5: 1279464	C	T	HET	MISSENSE_VARIANT	TERT: NM_001193376.2: exon5	rs202123213	5.71
P19	PA222P0318-C7CFB34XNF1-L000KAR9	POT1	c. 1030C > T (p.P344S)	7: 124475415	7: 124475415	G	A	HET	MISSENSE_VARIANT	POT1: NM_001042594.1: exon14		0.7
P19	PA222P0318-C7CFB34XNF1-L000KAR9	BRCA2	c. 167A > T (p.N56I)	13: 32893313	13: 32893313	A	T	HET	MISSENSE_VARIANT	BRCA2: NM_000059.3: exon3		1.21
P19	PA222P0318-C7CFB34XNF1-L000KAR9	MAP3K1	c. 88G > T (p.A30S)	5: 56111488	5: 56111488	G	T	HET	MISSENSE_VARIANT	MAP3K1: NM_005921.2: exon1		14.84
P19	PA222P0318-C7CFB34XNF1-L000KAR9	NFE2L2	c. 81_82insCTT (p.D27_I28insL)	2: 178098963	2: 178098963	-	AAG	HET	INFRAME_INSERTION	NFE2L2: NM_006164.5: exon2		10.5
P20	PA21AC0445-C5CFB30XNF1-L000KAR9	LRP1B	c. 1957G > T (p.D653Y)	2: 141777504	2: 141777504	C	A	HET	MISSENSE_VARIANT	LRP1B: NM_018557.3: exon12		0.82
P20	PA21AC0445-C5CFB30XNF1-L000KAR9	AXL	c. 656C > A (p.P219Q)	19: 41749535	19: 41749535	C	A	HET	MISSENSE_VARIANT	AXL: NM_001278599.1: exon9		0.86
P20	PA21AC0445-C5CFB30XNF1-L000KAR9	FBXW7	c. 506A > T (p.E169V)	4: 153258955	4: 153258955	T	A	HET	MISSENSE_VARIANT&SPLICE_REGION_VARIANT	FBXW7: NM_001013415.2: exon4		0.85
P20	PA21AC0445-C5CFB30XNF1-L000KAR9	CDK12	c. 592A > G (p.S198G)	17: 37618916	17: 37618916	A	G	HET	MISSENSE_VARIANT	CDK12: NM_016507.4: exon1		0.55
P20	PA21AC0445-C5CFB30XNF1-L000KAR9	CDK8	c. 760A > G (p.R254G)	13: 26967617	13: 26967617	A	G	HET	MISSENSE_VARIANT	CDK8: NM_001260.3: exon7		1.81
P20	PA21AC0445-C5CFB30XNF1-L000KAR9	POLE	c. 1805A > T (p.E602V)	12: 133245515	12: 133245515	T	A	HET	MISSENSE_VARIANT	POLE: NM_006231.4: exon17		0.64
P20	PA21AC0445-C5CFB30XNF1-L000KAR9	LRP1B	c. 13277G > T (p.C4426F)	2: 141004702	2: 141004702	C	A	HET	MISSENSE_VARIANT	LRP1B: NM_018557.3: exon87	rs767752057	2.23
P20	PA21AC0445-C5CFB30XNF1-L000KAR9	TP53	c. 332T > A (p.L111Q)	17: 7579355	17: 7579355	A	T	HET	MISSENSE_VARIANT	TP53: NM_000546.5: exon4	rs1057519997	1.37
P20	PA21AC0445-C5CFB30XNF1-L000KAR9	KEAP1	c. 1409_1413delinsATCTG (p.R470H)	19: 10600442	19: 10600446	GAGAC	CAGAT	HET	MISSENSE_VARIANT	KEAP1: NM_012289.4: exon4		1.75
P21	BB19B80023
P22	P190310191818
P23	PA215M0841-C5C8B24XNF1-L000KAR9	DOT1L	c. 3191A > C (p.H1064P)	19: 2222359	19: 2222359	A	C	HET	MISSENSE_VARIANT	DOT1L: NM_032482.3: exon24	rs1478966184	0.85
P23	PA215M0841-C5C8B24XNF1-L000KAR9	STK11	c. 581A > T (p.D194V)	19: 1220488	19: 1220488	A	T	HET	MISSENSE_VARIANT	STK11: NM_000455.5: exon4	rs121913316	0.99
P23	PA215M0841-C5C8B24XNF1-L000KAR9	PTPN13	c. 2407C > A (p.L803I)	4: 87662889	4: 87662889	C	A	HET	MISSENSE_VARIANT	PTPN13: NM_006264.3: exon16		0.91
P23	PA215M0841-C5C8B24XNF1-L000KAR9	APC	c. 92G > T (p.R31M)	5: 112043506	5: 112043506	G	T	HET	MISSENSE_VARIANT	APC: NM_001354902.2: exon1		0.51
P23	PA215M0841-C5C8B24XNF1-L000KAR9	GNAS	c. 940G > T (p.A314S)	20: 57429260	20: 57429260	G	T	HET	MISSENSE_VARIANT	GNAS: NM_080425.3: exon1		1.07
P23	PA215M0841-C5C8B24XNF1-L000KAR9	PAX5	c. 1052C > G (p.A351G)	9: 36840579	9: 36840579	G	C	HET	MISSENSE_VARIANT	PAX5: NM_001280547.2: exon9		0.53
P23	PA215M0841-C5C8B24XNF1-L000KAR9	NOS3	c. 45C > G (p.C15W)	7: 150690936	7: 150690936	C	G	HET	MISSENSE_VARIANT	NOS3: NM_000603.5: exon2		0.65
P23	PA215M0841-C5C8B24XNF1-L000KAR9	XRCC5	c. 152A > T (p.K51M)	2: 216981398	2: 216981398	A	T	HET	MISSENSE_VARIANT	XRCC5: NM_021141.4: exon3		0.55
P23	PA215M0841-C5C8B24XNF1-L000KAR9	TP53	c. 1000_1002delinsTGT (p.G334C)	17: 7574025	17: 7574027	CCC	ACA	HET	MISSENSE_VARIANT	TP53: NM_000546.5: exon10		0.82
P23	PA215M0841-C5C8B24XNF1-L000KAR9	RUNX1T1	c. 167C > G (p.S56C)	8: 93027027	8: 93027027	G	C	HET	MISSENSE_VARIANT	RUNX1T1: NM_004349.4: exon3		0.76
P23	PA215M0841-C5C8B24XNF1-L000KAR9	HNF1A	c. 1264C > A (p.L422M)	12: 121434500	12: 121434500	C	A	HET	MISSENSE_VARIANT	HNF1A: NM_000545.6: exon6		0.73
P23	PA215M0841-C5C8B24XNF1-L000KAR9	PBRM1	c. 680C > G (p.P227R)	3: 52685792	3: 52685792	G	C	HET	MISSENSE_VARIANT	PBRM1: NM_018313.5: exon7		0.86
P23	PA215M0841-C5C8B24XNF1-L000KAR9	LRP1B	c. 6697C > A (p.Q2233K)	2: 141457921	2: 141457921	G	T	HET	MISSENSE_VARIANT	LRP1B: NM_018557.3: exon41		1.1
P23	PA215M0841-C5C8B24XNF1-L000KAR9	LIN28B	c. 625G > T (p.E209*)	6: 105526530	6: 105526530	G	T	HET	STOP_GAINED	LIN28B: NM_001004317.4: exon4		0.37
P23	PA215M0841-C5C8B24XNF1-L000KAR9	AXIN2	c. 1222G > A (p.E408K)	17: 63533932	17: 63533932	C	T	HET	MISSENSE_VARIANT	AXIN2: NM_004655.4: exon6	rs749846538	0.44
P23	PA215M0841-C5C8B24XNF1-L000KAR9	NTRK3	c. 1526C > T (p.P509L)	15: 88576147	15: 88576147	G	A	HET	MISSENSE_VARIANT	NTRK3: NM_001012338.2: exon14		0.61
P23	PA215M0841-C5C8B24XNF1-L000KAR9	PLCB4	c. 413C > A (p.A138D)	20: 9343586	20: 9343586	C	A	HET	MISSENSE_VARIANT	PLCB4: NM_000933.3: exon5		1.52
P23	PA215M0841-C5C8B24XNF1-L000KAR9	KDR	c. 2867C > T (p.P956L)	4: 55961073	4: 55961073	G	A	HET	MISSENSE_VARIANT	KDR: NM_002253.3: exon21		0.54
P23	PA215M0841-C5C8B24XNF1-L000KAR9	SMARCA4	c. 3077_3081+17delinsGG	19: 11135110	19: 11135131	AGAAGGTGGGCCCCAGAGTCCC	GG	HET	SPLICE_DONOR_VARIANT&CODING_SEQUENCE_VARIANT&INTRON_VARIANT	SMARCA4: NM_003072.4: exon21		1.23
P24	PA21AF0200-C5CFB30XNF1-L000KAR9	TP53	c. 476C > T (p.A159V)	17: 7578454	17: 7578454	G	A	HET	MISSENSE_VARIANT	TP53: NM_000546.5: exon5		0.67
P24	PA21AF0200-C5CFB30XNF1-L000KAR9	MGMT	c. 338C > T (p.S113F)	10: 131557529	10: 131557529	C	T	HET	MISSENSE_VARIANT	MGMT: NM_002412.5: exon4		0.55
P24	PA21AF0200-C5CFB30XNF1-L000KAR9	KRAS	c. 35G > C (p.G12A)	12: 25398284	12: 25398284	C	G	HET	MISSENSE_VARIANT	KRAS: NM_033360.4: exon2	rs121913529	1.48
P24	PA21AF0200-C5CFB30XNF1-L000KAR9	LRP1B	c. 6856A > G (p.T2286A)	2: 141359152	2: 141359152	T	C	HET	MISSENSE_VARIANT	LRP1B: NM_018557.3: exon42	rs1176158717	0.56
P24	PA21AF0200-C5CFB30XNF1-L000KAR9	WT1	c. 1000A > G (p.T334A)	11: 32421556	11: 32421556	T	C	HET	MISSENSE_VARIANT	WT1: NM_000378.6: exon5		0.46
P25	PA21AH0372-C5CFB30XNF2-L000KAR9	DNMT3A	c. 2179A > C (p.T727P)	2: 25463314	2: 25463314	T	G	HET	MISSENSE_VARIANT	DNMT3A: NM_022552.4: exon19		0.82
P25	PA21AH0372-C5CFB30XNF2-L000KAR9	FLT1	c. 554T > C (p.I185T)	13: 29008317	13: 29008317	A	G	HET	MISSENSE_VARIANT	FLT1: NM_002019.4: exon5		0.53
P25	PA21AH0372-C5CFB30XNF2-L000KAR9	ARID2	c. 419-1G > C	12: 46211452	12: 46211452	G	C	HET	SPLICE_ACCEPTOR_VARIANT	ARID2: NM_152641.4: intron4		0.56
P25	PA21AH0372-C5CFB30XNF2-L000KAR9	LIG4	c. 2200del (p.S734Afs*10)	13: 108861417	13: 108861417	T	-	HET	FRAMESHIFT_VARIANT	LIG4: NM_002312.3: exon2		0.52
P26	P190110176688
P27	PA223R0532
P28	PA221H0226
P29	B190412201435	APC	c. 1096G > C (p.D366H)			G	C		MISSENSE_VARIANT			1.17
P29	B190412201435	CREBBP	c. 1148C > T (p.P383L)			G	A		MISSENSE_VARIANT			3.92
P29	B190412201435	ERCC2	c. 1605C > G (p.I535M)			G	C		MISSENSE_VARIANT			2.88
P29	B190412201435	INPP4B	c. 1996G > C (p.E666Q)			C	G		MISSENSE_VARIANT			6.64
P29	B190412201435	KRAS	c. 57G > C (p.L19F)			C	G		MISSENSE_VARIANT			1.35
P29	B190412201435	MAPK1	c. 285C > G (p.I95M)			G	C		MISSENSE_VARIANT			3.68
P29	B190412201435	MTHFR	c. 781G > T (p.G261C)			C	A		MISSENSE_VARIANT;SPLICE_REGION_VARIANT			1.21
P29	B190412201435	NKX2-1	c. 751C > T (p.Q251*)			G	A		STOP_GAINED			2.59
P29	B190412201435	NOTCH1	c. 605A > G (p.Y202C)			T	C		MISSENSE_VARIANT			1.86
P29	B190412201435	PAK2	c. 650C > G (p.S217C)			C	G		MISSENSE_VARIANT			3.38
P29	B190412201435	POLD1	c. 723C > G (p.F241L)			C	G		MISSENSE_VARIANT			2.32
P29	B190412201435	TP53	c. 734G > T (p.G245V)			C	A		MISSENSE_VARIANT			1.2
P30	P181102157719	BRCA2	p.S1442L (c. C4325T)			C	T		MISSENSE_VARIANT			1.4
P30	P181102157719	BRIP1	p.D1153N (c. G3457A)			C	T		MISSENSE_VARIANT			5.92
P30	P181102157719	EPHA5	p.Q107H (c. G321T)			C	A		MISSENSE_VARIANT			1.48
P30	P181102157719	ERBB2	p.R1153Q (c. G3458A)			G	A		MISSENSE_VARIANT			2.08
P30	P181102157719	FAT1	p.Q906X (c. C2716T)			G	A		STOP_GAINED			1.6
P30	P181102157719	FBXW7	p.Y519C (c. A1556G)			T	C		MISSENSE_VARIANT			2.07
P30	P181102157719	JARID2	p.G547C (c. G1639T)			G	T		MISSENSE_VARIANT			3.01
P30	P181102157719	KEAP1	p.E218K (c. G652A)			C	T		MISSENSE_VARIANT			2.56
P30	P181102157719	NOTCH1	p.2032_2037del (c. 6094_6111delCTGCACTGGGCCGCCGCC)			GGCGGCGGCCCAGTGCAG			INFRAME_DELETION			6.25
P30	P181102157719	PAK3	p.Y439X (c. T1317A)			T	A		STOP_GAINED			1.7
P30	P181102157719	POLE	p.E701K (c. G2101A)			C	T		MISSENSE_VARIANT			2.16
P30	P181102157719	PTPN13	p.M2360I (c. G7080T)			G	T		MISSENSE_VARIANT			1.59
P30	P181102157719	PTPN13	p.M2400I (c. G7200T)			G	T		MISSENSE_VARIANT			2.43
P30	P181102157719	TGFB1	p.P358S (c. C1072T)			G	A		MISSENSE_VARIANT			2.43
P30	P181102157719	TGFB1	p.P354L (c. C1061T)			G	A		MISSENSE_VARIANT			2.43
P30	P181102157719	TGFB1	p.P374L (c. 1121_1122delinsTT)			GG	AA		MISSENSE_VARIANT			4.37
P30	P181102157719	TP53	p.H179N (c. C535A)			G	T		MISSENSE_VARIANT			5.38
P30	P181102157719	TP53	c. G994-1T			C	A		SPLICE_ACCEPTOR_VARIANT			3.89
P31	PA217E0393
P32	P181208167448
P33	BB206F0186	ATM	c. 2662G > A (p.E888K)			G	A		missense_variant			3.01
P33	BB206F0186	CTLA4	c. 463G > A (p.E155K)			G	A		missense_variant			24.46
P33	BB206F0186	CUL3	c. 2257T > C (p.Y753H)			A	G		missense_variant			2.37
P33	BB206F0186	DDR2	c. 1750G > A (p.G584R)			G	A		missense_variant			21.16
P33	BB206F0186	DNMT3A	c. 430G > T (p.G144*)			C	A		stop_gained			9.71
P33	BB206F0186	GRM3	c. 711_712delCAinsAT (p.N238Y)			CA	AT		missense_variant			1.4
P33	BB206F0186	GRM8	c. 1675G > C (p.D559H)			C	G		missense_variant			3.07
P33	BB206F0186	PBRM1	c. 878C > A (p.A293D)			G	T		missense_variant			61.44
P33	BB206F0186	PKHD1	c. 2384A > T (p.Q795L)			T	A		missense_variant			0.86
P33	BB206F0186	STK11	c. 635C > T (p.T212I)			C	T		missense_variant			37.21
P33	BB206F0186	TP53	c. 749C > T (p.P250L)			G	A		missense_variant			183
P33	BB206F0186	EGFR										0.1
P34	PA22320274-C7CEB34XNF2-L000KAR9	CYLD	c. 2532G > T (p.W844C)	16: 50828194	16: 50828194	G	T	HET	MISSENSE_VARIANT	CYLD: NM_001042355.2: exon17		5.49
P34	PA22320274-C7CEB34XNF2-L000KAR9	ATR	c. 409A > G (p.K137E)	3: 142281835	3: 142281835	T	C	HET	MISSENSE_VARIANT	ATR: NM_001184.4: exon4		3.76
P34	PA22320274-C7CEB34XNF2-L000KAR9	ASXL1	c. 2926C > T (p.Q976*)	20: 31023441	20: 31023441	C	T	HET	STOP_GAINED	ASXL1: NM_015338.6: exon13	rs776868653	1.1
P34	PA22320274-C7CEB34XNF2-L000KAR9	BRCA1	c. 3918G > C (p.L1306F)	17: 41243630	17: 41243630	C	G	HET	MISSENSE_VARIANT	BRCA1: NM_007294.4: exon11	rs786202068	2.44
P34	PA22320274-C7CEB34XNF2-L000KAR9	ERBB4	c. 3013C > T (p.Q1005*)	2: 212285288	2: 212285288	G	A	HET	STOP_GAINED	ERBB4: NM_001042599.1: exon25		1.39
P34	PA22320274-C7CEB34XNF2-L000KAR9	ADGRB3	c. 4227G > T (p.M1409I)	6: 70071392	6: 70071392	G	T	HET	MISSENSE_VARIANT	ADGRB3: NM_001704.3: exon29		3.29
P34	PA22320274-C7CEB34XNF2-L000KAR9	LRP1B	c. 3981A > C (p.E1327D)	2: 141641574	2: 141641574	T	G	HET	MISSENSE_VARIANT	LRP1B: NM_018557.3: exon25		3.77
P34	PA22320274-C7CEB34XNF2-L000KAR9	MYBL1	c. 1231G > T (p.V411F)	8: 67488481	8: 67488481	C	A	HET	MISSENSE_VARIANT	MYBL1: NM_001080416.4: exon10		2.77
P34	PA22320274-C7CEB34XNF2-L000KAR9	B2M	c. 166G > T (p.E56*)	15: 45007719	15: 45007719	G	T	HET	STOP_GAINED	B2M: NM_004048.3: exon2		5.65
P34	PA22320274-C7CEB34XNF2-L000KAR9	AMER1	c. 2185G > T (p.E729*)	X: 63410982	X: 63410982	C	A	HET	STOP_GAINED	AMER1: NM_152424.4: exon2		11.06
P34	PA22320274-C7CEB34XNF2-L000KAR9	KEAP1	c. 211C > G (p.R71G)	19: 10610499	19: 10610499	G	C	HET	MISSENSE_VARIANT	KEAP1: NM_012289.4: exon2		7.36
P34	PA22320274-C7CEB34XNF2-L000KAR9	MAP3K1	c. 568A > T (p.K190*)	5: 56152512	5: 56152512	A	T	HET	STOP_GAINED	MAP3K1: NM_005921.2: exon2		5.91
P34	PA22320274-C7CEB34XNF2-L000KAR9	NFE2L2	c. 346T > G (p.F116V)	2: 178098034	2: 178098034	A	C	HET	MISSENSE_VARIANT	NFE2L2: NM_006164.5: exon3		1.19
P34	PA22320274-C7CEB34XNF2-L000KAR9	TP53	c. 775G > T (p.D259Y)	17: 7577506	17: 7577506	C	A	HET	MISSENSE_VARIANT	TP53: NM_000546.5: exon7		5.84
P34	PA22320274-C7CEB34XNF2-L000KAR9	MTHFR	c. 796C > T (p.R266W)	1: 11855390	1: 11855390	G	A	HET	MISSENSE_VARIANT	MTHFR: NM_005957.5: exon6	rs1333673915	2.32
P34	PA22320274-C7CEB34XNF2-L000KAR9	HGF	c. 679G > A (p.E227K)	7: 81374383	7: 81374383	C	T	HET	MISSENSE_VARIANT	HGF: NM_000601.6: exon6	rs1180926109	7.26
P34	PA22320274-C7CEB34XNF2-L000KAR9	KRAS	c. 38G > A (p.G13D)	12: 25398281	12: 25398281	C	T	HET	MISSENSE_VARIANT	KRAS: NM_033360.4: exon2	rs112445441	3.82
P34	PA22320274-C7CEB34XNF2-L000KAR9	EGFR	c. 2338A > G (p.I780V)	7: 55249040	7: 55249040	A	G	HET	MISSENSE_VARIANT	EGFR: NM_005228.5: exon20		6.38
P34	PA22320274-C7CEB34XNF2-L000KAR9	TNF	c. 307C > A (p.Q103K)	6: 31544919	6: 31544919	C	A	HET	MISSENSE_VARIANT	TNF: NM_000594.4: exon4		6.09
P34	PA22320274-C7CEB34XNF2-L000KAR9	EPHA3	c. 2935G > T (p.G979C)	3: 89528635	3: 89528635	G	T	HET	MISSENSE_VARIANT	EPHA3: NM_005233.6: exon17		5.87
P34	PA22320274-C7CEB34XNF2-L000KAR9	PHOX2B	c. 796_799delinsCCT (p.A266Pfs*43)	4: 41747970	4: 41747973	CAGC	AGG	HET	FRAMESHIFT_VARIANT	PHOX2B: NM_003924.4: exon3		3.61
P34	PA22320274-C7CEB34XNF2-L000KAR9	NTRK3	c. 2208G > T (p.W736C)	15: 88423627	15: 88423627	C	A	HET	MISSENSE_VARIANT	NTRK3: NM_001012338.2: exon19		4.82
P34	PA22320274-C7CEB34XNF2-L000KAR9	SETBP1	c. 741C > A (p.S247R)	18: 42530046	18: 42530046	C	A	HET	MISSENSE_VARIANT	SETBP1: NM_015559.3: exon4		1.66
P34	PA22320274-C7CEB34XNF2-L000KAR9	MYBL1	c. 1197G > T (p.Q399H)	8: 67488515	8: 67488515	C	A	HET	MISSENSE_VARIANT	MYBL1: NM_001080416.4: exon10		2.93
P35	PB200Q0116	RAC1	c. 499G > A (p.E167K)			G	A		MISSENSE_VARIANT			0.85
P35	PB200Q0116	CDK12	c. 930_932del (p.S312del)			GTC	-		INFRAME_DELETION			0.7
P35	PB200Q0116	TP53	c. 334_342del (p.G112_L114del)			CAAGAAGCC	-		INFRAME_DELETION			1.19
P36	PA22180306-C7CFB3DXNF1-L000KAR9
P37	PA223N0355-C6CFB34XNF1-L000KAR9
P38	P190120179479	ERCC3	c. 2065-2A > T			T	A		SPLICE_ACCEPTOR_VARIANT			273
P38	P190120179479	IL7R										11.71
P38	P190120179479	MLH3	c. 2054A > G (p.N685S)			T	C		MISSENSE_VARIANT			20.22
P38	P190120179479	NF2	c. 1003G > T (p.E335X)			G	T		STOP_GAINED			178
P38	P190120179479	RICTOR										13.65
P38	P190120179479	TP53	c. 592delG (p.E198KfsX49)			C			FRAMESHIFT_VARIANT			14.27
P38	P190120179479	TPMT	c. 197T > A (p.F66Y)			A	T		MISSENSE_VARIANT			1.96
P39	PA21920267
P40	BB19A70324	KRAS	c. 34G > T (p.G12C)			C	A		MISSENSE_VARIANT			0.65
P40	BB19A70324	TP53	c. 1051A > T (p.K351*)			T	A		STOP_GAINED			13.75
P41	BB20840298	ARID1A	c. 2914dupG (p.D972Gfs*35)			-	G		FRAMESHIFT_VARIANT			1.97
P41	BB20840298	CDC73	c. 73G > C (p.V25L)			G	C		MISSENSE_VARIANT			7.19
P41	BB20840298	CREBBP	c. 3896A > G (p.D1299G)			T	C		MISSENSE_VARIANT			2.25
P41	BB20840298	CXCR4	c. 821G > A (p.C274Y)			C	T		MISSENSE_VARIANT			3.27
P41	BB20840298	JAK2	c. 2311C > T (p.Q771*)			C	T		STOP_GAINED			3.48
P41	BB20840298	KEAP1	c. 1210_1212delTCG (p.S404del)			CGA	-		INFRAME_DELETION			4.57
P41	BB20840298	NBN	c. 404T > C (p.L135P)			A	G		MISSENSE_VARIANT			11.2
P41	BB20840298	NTRK3	c. 1409T > C (p.V470A)			A	G		MISSENSE_VARIANT			9.85
P41	BB20840298	PRSS3	c. 72_73invTG (p.V25I)			TG	CA		MISSENSE_VARIANT			5.36
P41	BB20840298	RB1	c. -104_137+49del			290	-		SPLICE_DONOR_VARIANT;CODING_SEQUENCE_VARIANT;5_PRIME_UTR_VARIANT;INTRON_VARIANT			2.23
P41	BB20840298	SGK1	c. 211G > T (p.E71*)			C	A		STOP_GAINED			4.02
P41	BB20840298	STK11	c. 725G > A (p.G242E)			G	A		MISSENSE_VARIANT			4.91
P41	BB20840298	TP53	c. 796G > T (p.G266*)			C	A		STOP_GAINED			2.96
P42	PA21A00335-C5CFB30XNF1-L000KAR9	GRM8	c. 749C > T (p.S250L)	7: 126544716	7: 126544716	G	A	HET	MISSENSE_VARIANT	GRM8: NM_000845.3: exon4		0.5
P42	PA21A00335-C5CFB30XNF1-L000KAR9	EPHA3	c. 2124T > G (p.D708E)	3: 89478305	3: 89478305	T	G	HET	MISSENSE_VARIANT	EPHA3: NM_005233.6: exon12		1.07
P42	PA21A00335-C5CFB30XNF1-L000KAR9	TP53	c. 796G > T (p.G266*)	17: 7577142	17: 7577142	C	A	HET	STOP_GAINED	TP53: NM_000546.5: exon8	rs1057519990	0.52
P42	PA21A00335-C5CFB30XNF1-L000KAR9	THADA	c. 2796G > C (p.Q932H)	2: 43779357	2: 43779357	C	G	HET	MISSENSE_VARIANT	THADA: NM_022065.4: exon18		1.16
P42	PA21A00335-C5CFB30XNF1-L000KAR9	NOTCH1	c. 4629del (p.H1544Tfs*36)	9: 139399514	9: 139399514	C	-	HET	FRAMESHIFT_VARIANT	NOTCH1: NM_017617.5: exon26		0.62
P43	BB190S0182	ARID2	c. 5305C > T (p.R1769*)			C	T		STOP_GAINED			0.87
P43	BB190S0182	ERBB4	c. 121G > A (p.D41N)			C	T		MISSENSE_VARIANT			1
P43	BB190S0182	GRM3	c. 1568delC (p.P523Qfs*37)			C	-		FRAMESHIFT_VARIANT			0.84
P43	BB190S0182	HNF1A	c. 211G > A (p.E71K)			G	A		MISSENSE_VARIANT			0.84
P43	BB190S0182	KMT2A	c. 3180G > C (p.E1060D)			G	C		MISSENSE_VARIANT			0.52
P44	PA21940349-C5CDB20XNF1-L000KAR9	SPOP	c. 916C > T (p.L306F)	17: 47679291	17: 47679291	G	A	HET	MISSENSE_VARIANT	SPOP: NM_003563.3: exon10		0.73
P44	PA21940349-C5CDB20XNF1-L000KAR9	CDK6	c. 22C > G (p.R8G)	7: 92462616	7: 92462616	G	C	HET	MISSENSE_VARIANT	CDK6: NM_001145306.1: exon2		2.13
P44	PA21940349-C5CDB20XNF1-L000KAR9	TP53	c. 825T > A (p.C275*)	17: 7577113	17: 7577113	A	T	HET	STOP_GAINED	TP53: NM_000546.5: exon8		2.25
P44	PA21940349-C5CDB20XNF1-L000KAR9	EGFR	c. 2573T > G (p.L858R)	7: 55259515	7: 55259515	T	G	HET	MISSENSE_VARIANT	EGFR: NM_005228.5: exon21	rs121434568	3.51
P44	PA21940349-C5CDB20XNF1-L000KAR9	DENND1A	c. 508-1G > C	9: 126414403	9: 126414403	C	G	HET	SPLICE_ACCEPTOR_VARIANT	DENND1A: NM_024820.3: intron8		0.82
P45	BB20880410	BRAF	c. 1786G > C (p.G596R)			C	G		MISSENSE_VARIANT			2.78
P45	BB20880410	BRCA2	c. 9398C > T (p.S3133L)			C	T		MISSENSE_VARIANT			2.04
P45	BB20880410	CBLB	c. 2723C > T (p.P908L)			G	A		MISSENSE_VARIANT			2.72
P45	BB20880410	CDKN2C	c. 453G > T (p.E151D)			G	T		MISSENSE_VARIANT			2.55
P45	BB20880410	KEAP1	c. 305C > T (p.S102L)			G	A		MISSENSE_VARIANT			4
P45	BB20880410	NOS3	c. 2306T > A (p.L769Q)			T	A		MISSENSE_VARIANT			2.28
P45	BB20880410	NRAS	c. 183_184delAGinsTA (p.Q61_E62delinsHK)			CT	TA		MISSENSE_VARIANT			3.78
P45	BB20880410	ROS1	c. 5901C > G (p.I1967M)			G	C		MISSENSE_VARIANT			2.14
P45	BB20880410	TNF	c. 60G > T (p.K20N)			G	T		MISSENSE_VARIANT			5.57
P45	BB20880410	TP53	c. 764T > G (p.I255S)			A	C		MISSENSE_VARIANT			0.57
P46	P180914146967	FANCM	p.K1013R (c. A3038G)			A	G		MISSENSE_VARIANT			1.75
P46	P180914146967	FLT4	p.W61L (c. G182T)			C	A		MISSENSE_VARIANT			1.39
P46	P180914146967	GRM8	p.S514T (c. T1540A)			A	T		MISSENSE_VARIANT			2.7
P46	P180914146967	MET	p.P1328R (c. C3983G)			C	G		MISSENSE_VARIANT			2.29
P46	P180914146967	ROS1	p.E538fs (c. 1612_1619delGAAGAATT)			AATTCTTC			FRAMESHIFT_VARIANT			1.48
P46	P180914146967	SMARCA4	p.E1057fs (c. 3170delA)			A			FRAMESHIFT_VARIANT;SPLICE_REGION_VARIANT			1.95
P46	P180914146967	TP53	c. 897_906delGCCCCCAGGG (p.L300AfsX42)			CCCTGGGGGC	-		FRAMESHIFT_VARIANT			1.49
P46	P180914146967	TUBB3	p.D427N (c. G1279A)			G	A		MISSENSE_VARIANT			24.31
P47	P181001150785	TP53	p.R248L (c. G743T)			C	A		MISSENSE_VARIANT			2.94
P48	P181201165469
P49	PA219A0357-C5CFB30XNF1-L000KAR9	EGFR	c. 4C > T (p.R2*)	7: 55086974	7: 55086974	C	T	HET	STOP_GAINED	EGFR: NM_005228.5: exon1		20.64
P49	PA219A0357-C5CFB30XNF1-L000KAR9	FGFR3	FGFR3: exon17~TACC3: exon5	4: 1808778	4: 1732673					FGFR3: NM_000142.4|TACC3: NM_006342.3		8.78
P49	PA219A0357-C5CFB30XNF1-L000KAR9	MUTYH	c. 1210G > C (p.V404L)	1: 45797196	1: 45797196	C	G	HET	MISSENSE_VARIANT	MUTYH: NM_012222.2: exon13		2.09
P49	PA219A0357-C5CFB30XNF1-L000KAR9	GATA3	c. 189C > G (p.Y63*)	10: 8097807	10: 8097807	C	G	HET	STOP_GAINED	GATA3: NM_001002295.2: exon2		25.41
P49	PA219A0357-C5CFB30XNF1-L000KAR9	ARID1A	c. 3524dup (p.L1176Ifs*17)	1: 27099102	1: 27099102	-	C	HET	FRAMESHIFT_VARIANT	ARID1A: NM_139135.4: exon13		19.1
P49	PA219A0357-C5CFB30XNF1-L000KAR9	BARD1	c. 1783A > T (p.K595*)	2: 215610473	2: 215610473	T	A	HET	STOP_GAINED	BARD1: NM_000465.4: exon8		20.09
P49	PA219A0357-C5CFB30XNF1-L000KAR9	AMER1	c. 1474A > T (p.R492W)	X: 63411693	X: 63411693	T	A	HET	MISSENSE_VARIANT	AMER1: NM_152424.4: exon2		46.56
P49	PA219A0357-C5CFB30XNF1-L000KAR9	GRM8	c. 1865G > T (p.S622I)	7: 126173571	7: 126173571	C	A	HET	MISSENSE_VARIANT	GRM8: NM_000845.3: exon9	rs774461111	24.72
P49	PA219A0357-C5CFB30XNF1-L000KAR9	TP53	c. 517G > T (p.V173L)	17: 7578413	17: 7578413	C	A	HET	MISSENSE_VARIANT	TP53: NM_000546.5: exon5	rs876660754	28.4
P49	PA219A0357-C5CFB30XNF1-L000KAR9	FOXO3	c. 1143dup (p.L382Afs*3)	6: 108985176	6: 108985176	-	G	HET	FRAMESHIFT_VARIANT	FOXO3: NM_001455.4: exon2	rs758436116	7.21
P49	PA219A0357-C5CFB30XNF1-L000KAR9	RUNX1T1	c. 608C > T (p.S203L)	8: 93017395	8: 93017395	G	A	HET	MISSENSE_VARIANT	RUNX1T1: NM_004349.4: exon5		27.91
P49	PA219A0357-C5CFB30XNF1-L000KAR9	FOXL2	c. 43C > A (p.L15M)	3: 138665522	3: 138665522	G	T	HET	MISSENSE_VARIANT	FOXL2: NM_023067.4: exon1		17.8
P49	PA219A0357-C5CFB30XNF1-L000KAR9	LRP1B	c. 8393G > T (p.G2798V)	2: 141267502	2: 141267502	C	A	HET	MISSENSE_VARIANT	LRP1B: NM_018557.3: exon52		26.17
P49	PA219A0357-C5CFB30XNF1-L000KAR9	KRAS	c. 35G > C (p.G12A)	12: 25398284	12: 25398284	C	G	HET	MISSENSE_VARIANT	KRAS: NM_033360.4: exon2	rs121913529	3.12
P49	PA219A0357-C5CFB30XNF1-L000KAR9	IRF1	c. 296_599del (p.R99Kfs*39)	5: 131822011	5: 131822714	704	-	HET	LARGE_FRAGMENT_DELETION	IRF1: NM_002198.3: exon4-7		1.52
P49	PA219A0357-C5CFB30XNF1-L000KAR9	SETBP1	c. 2549A > T (p.E850V)	18: 42531854	18: 42531854	A	T	HET	MISSENSE_VARIANT	SETBP1: NM_015559.3: exon4		1.61
P49	PA219A0357-C5CFB30XNF1-L000KAR9	FBXW7	c. 1444G > T (p.D482Y)	4: 153245393	4: 153245393	C	A	HET	MISSENSE_VARIANT	FBXW7: NM_001013415.2: exon10		32.74
P49	PA219A0357-C5CFB30XNF1-L000KAR9	PDGFRA	c. 2620A > T (p.T874S)	4: 55153654	4: 55153654	A	T	HET	MISSENSE_VARIANT	PDGFRA: NM_006206.6: exon19		25.06
P50	P181103158129	ATRX	p.G1368R (c. G4102C)			C	G		MISSENSE_VARIANT			1.8
P50	P181103158129	AXL	p.L574R (c. T1721G)			T	G		MISSENSE_VARIANT			2.8
P50	P181103158129	BRCA1	p.G1770W (c. G5308T)			C	A		MISSENSE_VARIANT			1.7
P50	P181103158129	FAT1	p.C4067S (c. T12199A)			A	T		MISSENSE_VARIANT			1.7
P50	P181103158129	FBXW7	p.W673X (c. G2019A)			C	T		STOP_GAINED			1.6
P50	P181103158129	RUNX1T1	p.T561N (c. C1682A)			G	T		MISSENSE_VARIANT			2.9
P50	P181103158129	TP53	p.V274F (c. G820T)			C	A		MISSENSE_VARIANT			1.3
P50	P181103158129	TSC2	p.V225M (c. G673A)			G	A		MISSENSE_VARIANT			0.96
P51	P180829143129	RB1										1.08
P51	P180829143129	SMARCA4	p.I965fs (c. 2895delC)			C			FRAMESHIFT_VARIANT			1.08
P51	P180829143129	TP53	p.D281N (c. G841A)			C	T		MISSENSE_VARIANT			0.96
P52	PA20880280
P53	PA21830155
P54	P181120162324
P55	BG196A0111	PRSS3	c. 72_73invTG (p.V25I)			TG	CA		MISSENSE_VARIANT			1.8
P56	PA216M0169-C5CBB24XNF1-L000KAR9	NSD1	c. 4159+1G > A	5: 176684153	5: 176684153	G	A	HET	SPLICE_DONOR_VARIANT	NSD1: NM_172349.2: intron14	rs587784131	2.96
P56	PA216M0169-C5CBB24XNF1-L000KAR9	APC	c. 3475C > T (p.P1159S)	5: 112174766	5: 112174766	C	T	HET	MISSENSE_VARIANT	APC: NM_000038.6: exon16		2.15
P56	PA216M0169-C5CBB24XNF1-L000KAR9	NOTCH1	c. 3397T > C (p.C1133R)	9: 139402520	9: 139402520	A	G	HET	MISSENSE_VARIANT	NOTCH1: NM_017617.5: exon21		3.1
P56	PA216M0169-C5CBB24XNF1-L000KAR9	EXT2	c. 442G > T (p.V148L)	11: 44129605	11: 44129605	G	T	HET	MISSENSE_VARIANT	EXT2: NM_000401.3: exon2		3.82
P56	PA216M0169-C5CBB24XNF1-L000KAR9	TP53	c. 351del (p.T118Qfs*5)	17: 7579336	17: 7579336	C	-	HET	FRAMESHIFT_VARIANT	TP53: NM_000546.5: exon4		1.71
P56	PA216M0169-C5CBB24XNF1-L000KAR9	PAK2	c. 749C > A (p.T250K)	3: 196537500	3: 196537500	C	A	HET	MISSENSE_VARIANT	PAK2: NM_002577.4: exon8		2.4
P56	PA216M0169-C5CBB24XNF1-L000KAR9	FGFR4	c. 526G > A (p.G176S)	5: 176518028	5: 176518028	G	A	HET	MISSENSE_VARIANT	FGFR4: NM_001291980.2: exon5		3.81
P56	PA216M0169-C5CBB24XNF1-L000KAR9	PDE11A	c. 166G > C (p.A56P)	2: 178936999	2: 178936999	C	G	HET	MISSENSE_VARIANT	PDE11A: NM_016953.4: exon1		2.9
P56	PA216M0169-C5CBB24XNF1-L000KAR9	CDKN2A	c. 28G > T (p.E10*)	9: 21974799	9: 21974799	C	A	HET	STOP_GAINED	CDKN2A: NM_000077.4: exon1		2.42
P56	PA216M0169-C5CBB24XNF1-L000KAR9	ERCC3	c. 2206A > G (p.R736G)	2: 128016883	2: 128016883	T	C	HET	MISSENSE_VARIANT	ERCC3: NM_000122.2: exon14		2.8
P56	PA216M0169-C5CBB24XNF1-L000KAR9	SUFU	c. 1392G > A (p.W464*)	10: 104389849	10: 104389849	G	A	HET	STOP_GAINED	SUFU: NM_016169.3: exon12		4.32
P56	PA216M0169-C5CBB24XNF1-L000KAR9	TP53	c. 527del (p.C176Sfs*71)	17: 7578403	17: 7578403	C	-	HET	FRAMESHIFT_VARIANT	TP53: NM_000546.5: exon5		2.89
P57	P190118179055
P58	BB205N0391	ALK	EML4: exon6~ALK: exon20									4.14
P59	PA21A90203-C5CFB30XNF1-L000KAR9	TP53	c. 844C > T (p.R282W)	17: 7577094	17: 7577094	G	A	HET	MISSENSE_VARIANT	TP53: NM_000546.5: exon8	rs28934574	2.29
P59	PA21A90203-C5CFB30XNF1-L000KAR9	FBXW7	c. 1384C > T (p.H462Y)	4: 153245453	4: 153245453	G	A	HET	MISSENSE_VARIANT	FBXW7: NM_001013415.2: exon10		1
P59	PA21A90203-C5CFB30XNF1-L000KAR9	ASXL1	c. 1244A > T (p.D415V)	20: 31021245	20: 31021245	A	T	HET	MISSENSE_VARIANT	ASXL1: NM_015338.6: exon12		1.25
P59	PA21A90203-C5CFB30XNF1-L000KAR9	FLT1	c. 3068T > C (p.L1023P)	13: 28895706	13: 28895706	A	G	HET	MISSENSE_VARIANT	FLT1: NM_002019.4: exon23		0.68
P59	PA21A90203-C5CFB30XNF1-L000KAR9	KMT2A	c. 42del (p.T15Pfs*13)	11: 118307267	11: 118307267	G	-	HET	FRAMESHIFT_VARIANT	KMT2A: NM_005933.4: exon1		2.76
P59	PA21A90203-C5CFB30XNF1-L000KAR9	KMT2B	c. 2357C > G (p.S786C)	19: 36212606	19: 36212606	C	G	HET	MISSENSE_VARIANT	KMT2B: NM_014727.2: exon3		1.59
P59	PA21A90203-C5CFB30XNF1-L000KAR9	CHD8	c. 512G > T (p.R171L)	14: 21896280	14: 21896280	C	A	HET	MISSENSE_VARIANT	CHD8: NM_020920.4: exon4		1.26
P59	PA21A90203-C5CFB30XNF1-L000KAR9	SETD2	c. 7525G > T (p.A2509S)	3: 47059136	3: 47059136	C	A	HET	MISSENSE_VARIANT	SETD2: NM_014159.6: exon20		1.89
P59	PA21A90203-C5CFB30XNF1-L000KAR9	ROS1	c. 6151C > A (p.L2051I)	6: 117632265	6: 117632265	G	T	HET	MISSENSE_VARIANT	ROS1: NM_002944.2: exon39		0.53
P59	PA21A90203-C5CFB30XNF1-L000KAR9	CSF1R	c. 2342C > A (p.A781E)	5: 149435882	5: 149435882	G	T	HET	MISSENSE_VARIANT	CSF1R: NM_005211.3: exon18	rs587777247	1.16
P59	PA21A90203-C5CFB30XNF1-L000KAR9	CHD8	c. 5722A > T (p.T1908S)	14: 21860878	14: 21860878	T	A	HET	MISSENSE_VARIANT	CHD8: NM_020920.4: exon34		1.53
P59	PA21A90203-C5CFB30XNF1-L000KAR9	LRP1B	c. 7688del (p.R2563Pfs*22)	2: 141291664	2: 141291664	C	-	HET	FRAMESHIFT_VARIANT	LRP1B: NM_018557.3: exon47		0.85
P60	P181209167880	EGFR	c. 2300_2308dupCCAGCGTGG (p.A767_V769dup)				TGGCCAGCG		INFRAME_INSERTION			0.68
P60	P181209167880	TP53	c. 586C > T (p.R196X)			G	A		STOP_GAINED			27.37
P61	PA215A0193-C5C8B20XNF1-L000KAR9	TP53	c. 473G > C (p.R158P)	17: 7578457	17: 7578457	C	G	HET	MISSENSE_VARIANT	TP53: NM_000546.5: exon5	rs587782144	0.55
P61	PA215A0193-C5C8B20XNF1-L000KAR9	SPOP	c. 130del (p.C44Afs*22)	17: 47699378	17: 47699378	A	-	HET	FRAMESHIFT_VARIANT	SPOP: NM_003563.3: exon4		0.89
P61	PA215A0193-C5C8B20XNF1-L000KAR9	ARID1A	c. 4501G > T (p.E1501*)	1: 27105541	1: 27105541	G	T	HET	STOP_GAINED	ARID1A: NM_139135.4: exon20		0.66
P61	PA215A0193-C5C8B20XNF1-L000KAR9	CUL3	c. 2060A > G (p.Y687C)	2: 225339011	2: 225339011	T	C	HET	MISSENSE_VARIANT	CUL3: NM_001257197.1: exon15		0.76
P62	B190424205716	C11orf30	c. 2350C > T (p.Q784*)			C	T		STOP_GAINED			4.2
P62	B190424205716	CYP2C9	c. 986G > T (p.R329L)			G	T		MISSENSE_VARIANT			4.8
P62	B190424205716	HDAC1	c. 1066A > C (p.N356H)			A	C		MISSENSE_VARIANT			10.5
P62	B190424205716	NRAS	c. 181C > A (p.Q61K)			G	T		MISSENSE_VARIANT			4.9
P62	B190424205716	PIK3CA	c. 1633G > A (p.E545K)			G	A		MISSENSE_VARIANT			3
P62	B190424205716	SETBP1	c. 395C > A (p.T132N)			C	A		MISSENSE_VARIANT			4.7
P62	B190424205716	TP53	c. 892G > T (p.E298*)			C	A		STOP_GAINED			4.09
P63	PA21910241-C5CFB24XNF1-L000KAR9	ERBB2	c. 2313_2324dup (p.Y772_A775dup)	17: 37880981	17: 37880981	-	GCATACGTGATG	HET	INFRAME_INSERTION	ERBB2: NM_004448.3: exon20	rs397516975	1.05
P64	PA22150245-C7CDB31RNF2-L000KAR9	KMT2B	c. 7829G > T (p.R2610L)	19: 36229049	19: 36229049	G	T	HET	MISSENSE_VARIANT	KMT2B: NM_014727.2: exon36		2.87
P65	PA20010280	CDKN2A	c. 143C > T (p.P48L)			C	T		MISSENSE_VARIANT			2.66
P65	PA20010280	KRAS	c. 35G > T (p.G12V)			G	T		MISSENSE_VARIANT			0.44
P65	PA20010280	GATA6	c. 326G > T (p.W109L)			G	T		MISSENSE_VARIANT			1.08
P65	PA20010280	EPHA5	c. 2546C > A (p.A849E)			C	A		MISSENSE_VARIANT			0.74
P65	PA20010280	TP53	c. 473G > T (p.R158L)			G	T		MISSENSE_VARIANT			0.66
P66	PB21790078-C5CEB24XNF1-L000KAR9	EGFR	c. 2236_2250del (p.E746_A750del)	7: 55242466	7: 55242480	GAATTAAGAGAAGCA	-	HET	INFRAME_DELETION	EGFR: NM_005228.5: exon19	rs727504233	0.66
P66	PB21790078-C5CEB24XNF1-L000KAR9	NTRK2	c. 2176G > A (p.G726S)	9: 87635124	9: 87635124	G	A	HET	MISSENSE_VARIANT	NTRK2: NM_006180.4: exon20	rs903676836	0.54
P67	P190202183347	FANCE	c. 284A > C (p.Q95P)			A	C		MISSENSE_VARIANT			1.2
P67	P190202183347	GNAS	IGR (upstream PCDH10)~GNAS: 3'UTR									3.61
P67	P190202183347	GRIN2A	c. 3524A > T (p.E1175V)			T	A		MISSENSE_VARIANT			3.63
P67	P190202183347	NSD1	c. 2045A > G (p.E682G)			A	G		MISSENSE_VARIANT			3.15
P67	P190202183347	TEK	c. 1906G > A (p.D636N)			G	A		MISSENSE_VARIANT			6.56
P67	P190202183347	TGFBR2	c. 366_368delTAT (p.I122del)			ATT			INFRAME_DELETION			9.67
P67	P190202183347	TP53	c. 818G > T (p.R273L)			C	A		MISSENSE_VARIANT			1.4
P68	PA21B40635-C5CFB34XNF1-L000KAR9	HMOX1	c. 644A > T (p.E215V)	22: 35785864	22: 35785864	A	T	HET	MISSENSE_VARIANT	HMOX1: NM_002133.3: exon4		0.55
P68	PA21B40635-C5CFB34XNF1-L000KAR9	NRG1	c. 1196G > C (p.G399A)	8: 32617837	8: 32617837	G	C	HET	MISSENSE_VARIANT	NRG1: NM_013956.5: exon12		0.58
P68	PA21B40635-C5CFB34XNF1-L000KAR9	ERCC5	c. 887A > C (p.Q296P)	13: 103514386	13: 103514386	A	C	HET	MISSENSE_VARIANT	ERCC5: NM_000123.3: exon8		1.91
P68	PA21B40635-C5CFB34XNF1-L000KAR9	PAK2	c. 1024G > A (p.E342K)	3: 196541410	3: 196541410	G	A	HET	MISSENSE_VARIANT	PAK2: NM_002577.4: exon11		0.75
P68	PA21B40635-C5CFB34XNF1-L000KAR9	TET2	c. 4415A > G (p.K1472R)	4: 106193953	4: 106193953	A	G	HET	MISSENSE_VARIANT	TET2: NM_001127208.2: exon10		1.11
P68	PA21B40635-C5CFB34XNF1-L000KAR9	TEKT4	c. 526G > C (p.E176Q)	2: 95539292	2: 95539292	G	C	HET	MISSENSE_VARIANT	TEKT4: NM_144705.4: exon2		0.78
P68	PA21B40635-C5CFB34XNF1-L000KAR9	LRP1B	c. 4459T > A (p.W1487R)	2: 141625279	2: 141625279	A	T	HET	MISSENSE_VARIANT	LRP1B: NM_018557.3: exon27		0.61
P68	PA21B40635-C5CFB34XNF1-L000KAR9	TERT	c. -124C > T	5: 1295228	5: 1295228	G	A	HET	UPSTREAM_GENE_VARIANT	TERT: NM_001193376.2: 2	rs1242535815	1.09
P68	PA21B40635-C5CFB34XNF1-L000KAR9	RAD50	c. 3694G > C (p.E1232Q)	5: 131976439	5: 131976439	G	C	HET	MISSENSE_VARIANT	RAD50: NM_005732.4: exon24		0.5
P69	P181120162326	ATM	c. 7577G > A (p.R2526K)			G	A		MISSENSE_VARIANT			1.637
P69	P181120162326	BAI3	c. 41C > A (p.T14N)			C	A		MISSENSE_VARIANT			2.5967
P69	P181120162326	GATA2	c. 598G > C (p.G200R)			C	G		MISSENSE_VARIANT			1.1533
P69	P181120162326	RUNX1T1	c. 416C > T (p.P139L)			G	A		MISSENSE_VARIANT			3.8866
P69	P181120162326	RUNX1T1	c. 1428G > T (p.E476D)			C	A		MISSENSE_VARIANT;SPLICE_REGION_VARIANT			1.315
P69	P181120162326	TGFB1	c. 29_31delCGC (p.P10del)			GCG			INFRAME_DELETION			2.762
P69	P181120162326	TP53	c. 617delT (p.L206WfsX41)			A			FRAMESHIFT_VARIANT			3.49
P69	P181120162326	TP53	c. 469G > T (p.V157F)			C	A		MISSENSE_VARIANT			4.65
P70	P181214169383	EGFR	c. 3577G > T (p.E1193X)			G	T		STOP_GAINED			13.1
P70	P181214169383	EGFR	c. 2573T > G (p.L858R)			T	G		MISSENSE_VARIANT			11.1
P70	P181214169383	GNAQ	c. 16A > C (p.I6L)			T	G		MISSENSE_VARIANT			2.9
P70	P181214169383	MTOR	c. 1658G > A (p.R553H)			C	T		MISSENSE_VARIANT			9
P70	P181214169383	PRSS3	c. 620A > G (p.N207S)			A	G		MISSENSE_VARIANT			5.1
P70	P181214169383	STAG2	c. 1318A > G (p.R440G)			A	G		MISSENSE_VARIANT			6.6
P70	P181214169383	STAG2	c. 2336T > G (p.V779G)			T	G		MISSENSE_VARIANT			4.4
P70	P181214169383	TP53	c. 734G > T (p.G245V)			C	A		MISSENSE_VARIANT			9.7
P70	P181214169383	TP53	c. 451C > A (p.P151T)			G	T		MISSENSE_VARIANT			10.9
P70	P181214169383	WT1	c. 756C > A (p.D252E)			G	T		MISSENSE_VARIANT			2.1135
P71	P190202183392	CBLB	c. 1204G > T (p.E402X)			C	A		STOP_GAINED;SPLICE_REGION_VARIANT			1.29
P71	P190202183392	GNAS	c. 1359_1394del (p.S455_D466del)			CGCCCCAGCCGATCCCGACTCCGGGGCGGCCCCTGA			INFRAME_DELETION			1.2
P71	P190202183392	TP53	c. 373A > G (p.T125A)			T	C		MISSENSE_VARIANT;SPLICE_REGION_VARIANT			1.9
P72	B190419203994
P73	PA21AR0336-C5CFB30XNF1-L000KAR9	TET2	c. 2083A > G (p.M695V)	4: 106157182	4: 106157182	A	G	HET	MISSENSE_VARIANT	TET2: NM_017628.4: exon3		0.66
P73	PA21AR0336-C5CFB30XNF1-L000KAR9	GRM3	c. 1369G > C (p.D457H)	7: 86468199	7: 86468199	G	C	HET	MISSENSE_VARIANT	GRM3: NM_000840.2: exon4		0.42
P73	PA21AR0336-C5CFB30XNF1-L000KAR9	PREX2	c. 4206A > T (p.K1402N)	8: 69058562	8: 69058562	A	T	HET	MISSENSE_VARIANT	PREX2: NM_024870.4: exon34		0.83
P73	PA21AR0336-C5CFB30XNF1-L000KAR9	PKHD1	c. 11443A > T (p.N3815Y)	6: 51503710	6: 51503710	T	A	HET	MISSENSE_VARIANT	PKHD1: NM_138694.4: exon64		0.66
P73	PA21AR0336-C5CFB30XNF1-L000KAR9	ABCB1	c. 2808C > G (p.H936Q)	7: 87148761	7: 87148761	G	C	HET	MISSENSE_VARIANT	ABCB1: NM_000927.4: exon24		0.48
P73	PA21AR0336-C5CFB30XNF1-L000KAR9	TET2	c. 5605G > T (p.G1869W)	4: 106197272	4: 106197272	G	T	HET	MISSENSE_VARIANT	TET2: NM_001127208.2: exon11	rs1453845082	0.45
P73	PA21AR0336-C5CFB30XNF1-L000KAR9	POLE	c. 1471G > A (p.E491K)	12: 133249752	12: 133249752	C	T	HET	MISSENSE_VARIANT&SPLICE_REGION_VARIANT	POLE: NM_006231.4: exon14	rs776770625	0.81
P73	PA21AR0336-C5CFB30XNF1-L000KAR9	ATM	c. 2117C > T (p.S706L)	11: 108124759	11: 108124759	C	T	HET	MISSENSE_VARIANT	ATM: NM_000051.3: exon13	rs779004090	0.73
P73	PA21AR0336-C5CFB30XNF1-L000KAR9	ADGRB3	c. 155T > C (p.F52S)	6: 69348722	6: 69348722	T	C	HET	MISSENSE_VARIANT	ADGRB3: NM_001704.3: exon3		0.65
P73	PA21AR0336-C5CFB30XNF1-L000KAR9	WT1	c. 1071_1073delinsGCA (p.R358H)	11: 32417943	11: 32417945	CGT	TGC	HET	MISSENSE_VARIANT	WT1: NM_000378.6: exon6		2.2
P73	PA21AR0336-C5CFB30XNF1-L000KAR9	TMEM127	c. 635C > G (p.S212*)	2: 96919628	2: 96919628	G	C	HET	STOP_GAINED	TMEM127: NM_017849.3: exon4		0.71
P73	PA21AR0336-C5CFB30XNF1-L000KAR9	TP53	c. 488A > G (p.Y163C)	17: 7578442	17: 7578442	T	C	HET	MISSENSE_VARIANT	TP53: NM_000546.5: exon5	rs148924904	1.26
P73	PA21AR0336-C5CFB30XNF1-L000KAR9	ATM	c. 6807G > T (p.Q2269H)	11: 108196271	11: 108196271	G	T	HET	MISSENSE_VARIANT&SPLICE_REGION_VARIANT	ATM: NM_000051.3: exon46		0.93
P73	PA21AR0336-C5CFB30XNF1-L000KAR9	ERBB4	c. 1540G > T (p.G514*)	2: 212543859	2: 212543859	C	A	HET	STOP_GAINED	ERBB4: NM_001042599.1: exon13		1.56
P73	PA21AR0336-C5CFB30XNF1-L000KAR9	CHD4	c. 3844G > T (p.V1282L)	12: 6696585	12: 6696585	C	A	HET	MISSENSE_VARIANT	CHD4: NM_001273.5: exon25		0.87
P73	PA21AR0336-C5CFB30XNF1-L000KAR9	CDKN2A	c. 281T > C (p.L94P)	9: 21971077	9: 21971077	A	G	HET	MISSENSE_VARIANT	CDKN2A: NM_000077.4: exon2		0.85
P73	PA21AR0336-C5CFB30XNF1-L000KAR9	MITF	c. 112G > T (p.A38S)	3: 69928292	3: 69928292	G	T	HET	MISSENSE_VARIANT	MITF: NM_198159.3: exon2		0.5
P73	PA21AR0336-C5CFB30XNF1-L000KAR9	NOTCH1	c. 2208-2A > G	9: 139407991	9: 139407991	T	C	HET	SPLICE_ACCEPTOR_VARIANT	NOTCH1: NM_017617.5: intron13		2.06
P73	PA21AR0336-C5CFB30XNF1-L000KAR9	KMT2A	c. 7865G > A (p.R2622H)	11: 118374481	11: 118374481	G	A	HET	MISSENSE_VARIANT	KMT2A: NM_005933.4: exon27		0.92
P73	PA21AR0336-C5CFB30XNF1-L000KAR9	PTK2	c. 2633del (p.G878Efs*73)	8: 141685594	8: 141685594	C	-	HET	FRAMESHIFT_VARIANT	PTK2: NM_005607.5: exon28		0.59
P73	PA21AR0336-C5CFB30XNF1-L000KAR9	KEAP1	c. 1808G > T (p.G603V)	19: 10597395	19: 10597395	C	A	HET	MISSENSE_VARIANT	KEAP1: NM_012289.4: exon6		1.16
P73	PA21AR0336-C5CFB30XNF1-L000KAR9	PIK3R2	c. 545C > G (p.P182R)	19: 18271942	19: 18271942	C	G	HET	MISSENSE_VARIANT	PIK3R2: NM_005027.4: exon5		1
P74	PA23670823-J1CFB51RNF1-L000KBXF	TP53	c. 848G > C (p.R283P)	17: 7577090	17: 7577090	C	G	HET	MISSENSE_VARIANT	TP53: NM_000546.5: exon8	-	1.76
P74	PA23670823-J1CFB51RNF1-L000KBXF	PRDM1	c. 1251del (p.Y418Tfs*3)	6: 106553281	6: 106553281	C	-	HET	FRAMESHIFT_VARIANT	PRDM1: NM_001198.4: exon5	-	1.95
P74	PA23670823-J1CFB51RNF1-L000KBXF	PRKCI	c. 629C > G (p.S210C)	3: 169991111	3: 169991111	C	G	HET	MISSENSE_VARIANT	PRKCI: NM_002740.6: exon7	-	6.67
P74	PA23670823-J1CFB51RNF1-L000KBXF	BRCA2	c. 1953T > A (p.D651E)	13: 32910445	13: 32910445	T	A	HET	MISSENSE_VARIANT	BRCA2: NM_000059.3: exon11	-	3.32
P74	PA23670823-J1CFB51RNF1-L000KBXF	ETV1	c. 424A > G (p.S142G)	7: 13975463	7: 13975463	T	C	HET	MISSENSE_VARIANT	ETV1: NM_004956.5: exon8	-	2.48
P74	PA23670823-J1CFB51RNF1-L000KBXF	CUL3	c. 646T > C (p.S216P)	2: 225376110	2: 225376110	A	G	HET	MISSENSE_VARIANT	CUL3: NM_001257197.1: exon5	-	0.2
P74	PA23670823-J1CFB51RNF1-L000KBXF	TP53	c. 700T > C (p.Y234H)	17: 7577581	17: 7577581	A	G	HET	MISSENSE_VARIANT	TP53: NM_000546.5: exon7	rs864622237	1.97
P74	PA23670823-J1CFB51RNF1-L000KBXF	RUNX1T1	c. 775C > A (p.P259T)	8: 93004002	8: 93004002	G	T	HET	MISSENSE_VARIANT	RUNX1T1: NM_004349.4: exon6	-	1.37
P75	PA23670825-J1CFB51RNF1-L000KBXF
P76	PA23670827-J1CFB51RNF1-L000KBXF	BCR	c. 3238C > T (p.R1080C)	22: 23653939	22: 23653939	C	T	HET	MISSENSE_VARIANT	BCR: NM_004327.4: exon19	rs1306059859	9.42
P77	PA23670855-J1CFB51RNF1-L000KBXF	CUL3	c. 221A > G (p.Y74C)	2: 225379449	2: 225379449	T	C	HET	MISSENSE_VARIANT	CUL3: NM_001257197.1: exon3	-	0.16
P77	PA23670855-J1CFB51RNF1-L000KBXF	BLM	c. 954C > G (p.C318W)	15: 91295171	15: 91295171	C	G	HET	MISSENSE_VARIANT	BLM: NM_000057.4: exon4	-	1.66
P77	PA23670855-J1CFB51RNF1-L000KBXF	FAT1	c. 13586C > T (p.A4529V)	4: 187509927	4: 187509927	G	A	HET	MISSENSE_VARIANT	FAT1: NM_005245.4: exon27	rs555931755	8.22
P78	PA23670857-J1CFB51RNF1-L000KBXF	TP53	c. 823T > C (p.C275R)	17: 7577115	17: 7577115	A	G	HET	MISSENSE_VARIANT	TP53: NM_000546.5: exon8	rs1057519983	0.87
P78	PA23670857-J1CFB51RNF1-L000KBXF	ERBB2	c. 2313_2324dup (p.Y772_A775dup)	17: 37880981	17: 37880981	-	GCATACGTGATG	HET	INFRAME_INSERTION	ERBB2: NM_004448.3: exon20	rs397516975	0.92
P79	PA23670859-K1CFB51RNF1-L000KBXF	RPTOR	c. 307G > A (p.G103S)	17: 78617569	17: 78617569	G	A	HET	MISSENSE_VARIANT	RPTOR: NM_020761.3: exon3	-	1.16
P79	PA23670859-K1CFB51RNF1-L000KBXF	MTOR	c. 2612T > C (p.F871S)	1: 11291394	1: 11291394	A	G	HET	MISSENSE_VARIANT	MTOR: NM_004958.4: exon17	-	1.18
P79	PA23670859-K1CFB51RNF1-L000KBXF	KRAS	c. 34G > T (p.G12C)	12: 25398285	12: 25398285	C	A	HET	MISSENSE_VARIANT	KRAS: NM_033360.4: exon2	rs121913530	4.79
P79	PA23670859-K1CFB51RNF1-L000KBXF	SMARCA4	c. 4772G > T (p.R1591L)	19: 11170724	19: 11170724	G	T	HET	MISSENSE_VARIANT	SMARCA4: NM_003072.4: exon34	-	0.55
P79	PA23670859-K1CFB51RNF1-L000KBXF	EPHA3	c. 2804dup (p.E936Gfs*6)	3: 89521726	3: 89521726	-	T	HET	FRAMESHIFT_VARIANT	EPHA3: NM_005233.6: exon16	-	0.72
P79	PA23670859-K1CFB51RNF1-L000KBXF	GRM8	c. 1806C > G (p.I602M)	7: 126173630	7: 126173630	G	C	HET	MISSENSE_VARIANT	GRM8: NM_000845.3: exon9	-	0.98
P79	PA23670859-K1CFB51RNF1-L000KBXF	IFNGR1	c. 200+1G > T	6: 137528099	6: 137528099	C	A	HET	SPLICE_DONOR_VARIANT	IFNGR1: NM_000416.2: intron2	rs587776855	0.74
P79	PA23670859-K1CFB51RNF1-L000KBXF	RAD50	c. 1055G > A (p.R352H)	5: 131924382	5: 131924382	G	A	HET	MISSENSE_VARIANT	RAD50: NM_005732.4: exon8	rs757836195	0.51
P79	PA23670859-K1CFB51RNF1-L000KBXF	MMP1	c. 593A > T (p.D198V)	11: 102667427	11: 102667427	T	A	HET	MISSENSE_VARIANT	MMP1: NM_002421.4: exon4	-	0.87
P79	PA23670859-K1CFB51RNF1-L000KBXF	LRP1B	c. 12970G > T (p.V4324L)	2: 141032165	2: 141032165	C	A	HET	MISSENSE_VARIANT&SPLICE_REGION_VARIANT	LRP1B: NM_018557.3: exon85	-	1.25
P79	PA23670859-K1CFB51RNF1-L000KBXF	EPHA3	c. 155G > T (p.W52L)	3: 89259011	3: 89259011	G	T	HET	MISSENSE_VARIANT&SPLICE_REGION_VARIANT	EPHA3: NM_005233.6: exon3	-	0.75
P79	PA23670859-K1CFB51RNF1-L000KBXF	CHD8	c. 3754C > G (p.R1252G)	14: 21868446	14: 21868446	G	C	HET	MISSENSE_VARIANT	CHD8: NM_020920.4: exon24	-	0.5
P79	PA23670859-K1CFB51RNF1-L000KBXF	MTHFR	c. 703A > G (p.T235A)	1: 11856340	1: 11856340	T	C	HET	MISSENSE_VARIANT	MTHFR: NM_005957.5: exon5	rs1177716874	0.62
P79	PA23670859-K1CFB51RNF1-L000KBXF	RAC1	c. 143G > T (p.G48V)	7: 6431590	7: 6431590	G	T	HET	MISSENSE_VARIANT	RAC1: NM_018890.4: exon3	-	0.82
P79	PA23670859-K1CFB51RNF1-L000KBXF	TSC2	c. 912G > T (p.W304C)	16: 2108811	16: 2108811	G	T	HET	MISSENSE_VARIANT	TSC2: NM_000548.5: exon10	-	0.61
P79	PA23670859-K1CFB51RNF1-L000KBXF	RAC1	c. 260G > T (p.R87L)	7: 6438327	7: 6438327	G	T	HET	MISSENSE_VARIANT	RAC1: NM_018890.4: exon4	-	0.5
P80	PA21790271-C5CEB24XNF1-L000KAR9
P81	P190117178753	GSTM4	c. 567+1G > T	chr1: 110201733	chr1: 110201733	G	T	HET	SPLICE_DONOR_VARIANT	GSTM4: NM_000850.4: intron7	-	3.06
P81	P190117178753	PLK1	c. 1704G > T (p.E568D)	chr16: 23701276	chr16: 23701276	G	T	HET	MISSENSE_VARIANT	PLK1: NM_005030.3: exon10	-	4.16
P81	P190117178753	RAD54L	c. 381C > A (p.S127R)	chr1: 46725745	chr1: 46725745	C	A	HET	MISSENSE_VARIANT	RAD54L: NM_003579.3: exon5	-	2.67
P81	P190117178753	NFE2L2	c. 72G > C (p.W24C)	chr2: 178098973	chr2: 178098973	C	G	HET	MISSENSE_VARIANT	NFE2L2: NM_006164.4: exon2	-	2.93
P82	P181219170779
P83	PB207F0371-C5C7B18XNF1-A006L000K595
P84	PB200L0336-C5C8B1DXNF1-A006L000K595
P85	PA216V0334-C5C8B24XNF1-L000KAR9	TERT	c. -146C > T	5: 1295250	5: 1295250	G	A	HET	UPSTREAM_GENE_VARIANT	TERT: NM_001193376.2: 2		1.08
P85	PA216V0334-C5C8B24XNF1-L000KAR9	ROS1	ROS1: exon28~IGR (upstream SLC34A2)	4: 25680773	6: 117663501				SV	SLC34A2: NM_001177999.1|ROS1: NM_002944.2		1.41
P86	PB195J0093-C5C7B18XBF1-A006L000Y196K595	THADA	c. 2964A > T (p.L988F)	chr2: 43776491	chr2: 43776491	T	A	HET	MISSENSE_VARIANT	THADA: NM_001083953.1: exon20		1.28
P86	PB195J0093-C5C7B18XBF1-A006L000Y196K595	MPL	c. 967T > C (p.C323R)	chr1: 43806171	chr1: 43806171	T	C	HET	MISSENSE_VARIANT	MPL: NM_005373.2: exon6		1.31
P86	PB195J0093-C5C7B18XBF1-A006L000Y196K595	PTEN	c. 49C > T (p.Q17*)	chr10: 89624275	chr10: 89624275	C	T	HET	STOP_GAINED	PTEN: NM_000314.4: exon1		2.48
P86	PB195J0093-C5C7B18XBF1-A006L000Y196K595	NFE2L2	c. 92G > C (p.G31A)	chr2: 178098953	chr2: 178098953	C	G	HET	MISSENSE_VARIANT	NFE2L2: NM_006164.4: exon2		2.85
P86	PB195J0093-C5C7B18XBF1-A006L000Y196K595	PTPN13	c. 856C > A (p.P286T)	chr4: 87622615	chr4: 87622615	C	A	HET	MISSENSE_VARIANT	PTPN13: NM_080685.2: exon7	rs760559383	3.08
P86	PB195J0093-C5C7B18XBF1-A006L000Y196K595	NFE2L2	c. 235G > C (p.E79Q)	chr2: 178098810	chr2: 178098810	C	G	HET	MISSENSE_VARIANT	NFE2L2: NM_006164.4: exon2		3.44
P86	PB195J0093-C5C7B18XBF1-A006L000Y196K595	CYP2A7	c. 879G > A (p.M293I)	chr19: 41383851	chr19: 41383851	C	T	HET	MISSENSE_VARIANT	CYP2A7: NM_000764.2: exon6		4.31
P86	PB195J0093-C5C7B18XBF1-A006L000Y196K595	NOTCH1	c. 657C > G (p.Y219*)	chr9: 139417387	chr9: 139417387	G	C	HET	STOP_GAINED	NOTCH1: NM_017617.3: exon4	rs772778125	5.81
P87	PA216M0224-C5CBB24XNF1-L000KAR9	FGFR1							CNV
P87	PA216M0224-C5CBB24XNF1-L000KAR9	ZNF703							CNV
P87	PA216M0224-C5CBB24XNF1-L000KAR9	JAK2	c. 784C > T (p.Q262*)	9: 5054732	9: 5054732	C	T	HET	STOP_GAINED	JAK2: NM_001322194.1: exon7		12.47
P87	PA216M0224-C5CBB24XNF1-L000KAR9	KMT2A	c. 3259C > T (p.P1087S)	11: 118347622	11: 118347622	C	T	HET	MISSENSE_VARIANT	KMT2A: NM_005933.4: exon4		6.18
P87	PA216M0224-C5CBB24XNF1-L000KAR9	PTEN	c. 289C > T (p.Q97*)	10: 89692805	10: 89692805	C	T	HET	STOP_GAINED	PTEN: NM_000314.8: exon5	rs786204928	18.68
P87	PA216M0224-C5CBB24XNF1-L000KAR9	TP63	c. 1045_1046delinsTT (p.G349L)	3: 189586421	3: 189586422	GG	TT	HET	MISSENSE_VARIANT	TP63: NM_003722.5: exon8		33.28
P87	PA216M0224-C5CBB24XNF1-L000KAR9	PRKCB	c. 1823T > A (p.L608H)	16: 24202511	16: 24202511	T	A	HET	MISSENSE_VARIANT	PRKCB: NM_212535.3: exon16		12.72
P87	PA216M0224-C5CBB24XNF1-L000KAR9	EGFR	c. 32_33delinsCTCT (p.L11Pfs*70)	7: 55087002	7: 55087003	TC	CTCT	HET	FRAMESHIFT_VARIANT	EGFR: NM_005228.5: exon1		10.6
P87	PA216M0224-C5CBB24XNF1-L000KAR9	TP53	c. 463A > C (p.T155P)	17: 7578467	17: 7578467	T	G	HET	MISSENSE_VARIANT	TP53: NM_000546.5: exon5		14.01
P87	PA216M0224-C5CBB24XNF1-L000KAR9	ROS1	c. 1412A > G (p.N471S)	6: 117710860	6: 117710860	T	C	HET	MISSENSE_VARIANT	ROS1: NM_002944.2: exon12	rs747288191	10.36
P88	PA217F0394-C5CDB20XNF1-L000KAR9	BARD1	c. 1723A > G (p.S575G)	2: 215610533	2: 215610533	T	C	HET	MISSENSE_VARIANT	BARD1: NM_000465.4: exon8		0.83
P88	PA217F0394-C5CDB20XNF1-L000KAR9	PIK3CA	c. 3131A > G (p.N1044S)	3: 178952076	3: 178952076	A	G	HET	MISSENSE_VARIANT	PIK3CA: NM_006218.4: exon20	rs1064793838	1.02
P88	PA217F0394-C5CDB20XNF1-L000KAR9	RB1	c. 1278_1293del (p.F426Lfs*26)	13: 48951115	13: 48951130	TTAAAGAGAAATTTGC	-	HET	FRAMESHIFT_VARIANT	RB1: NM_000321.2: exon13		1.07
P88	PA217F0394-C5CDB20XNF1-L000KAR9	KEAP1	c. 1264G > A (p.D422N)	19: 10602314	19: 10602314	C	T	HET	MISSENSE_VARIANT	KEAP1: NM_012289.4: exon3		0.49
P89	PA21630405-C5C8B24XNF1-L000KAR9	CHEK2	c. 1173A > T (p.L391F)	22: 29092940	22: 29092940	T	A	HET	MISSENSE_VARIANT	CHEK2: NM_001005735.2: exon11		0.72
P89	PA21630405-C5C8B24XNF1-L000KAR9	DNMT3A	c. 1040T > C (p.L347P)	2: 25470002	2: 25470002	A	G	HET	MISSENSE_VARIANT	DNMT3A: NM_022552.4: exon9	rs1474463141	0.71
P90	PA217E0336-C5CEB20XNF1-L000KAR9	BCL2	c. 217C > G (p.Q73E)	18: 60985683	18: 60985683	G	C	HET	MISSENSE_VARIANT	BCL2: NM_000633.2: exon2		7.43
P90	PA217E0336-C5CEB20XNF1-L000KAR9	AR	c. 520T > A (p.L174I)	X: 66765508	X: 66765508	T	A	HET	MISSENSE_VARIANT	AR: NM_000044.6: exon1		13.48
P90	PA217E0336-C5CEB20XNF1-L000KAR9	TP53	c. 1001G > T (p.G334V)	17: 7574026	17: 7574026	C	A	HET	MISSENSE_VARIANT	TP53: NM_000546.5: exon10		6.45
P90	PA217E0336-C5CEB20XNF1-L000KAR9	CBLB	c. 136G > C (p.V46L)	3: 105586286	3: 105586286	C	G	HET	MISSENSE_VARIANT	CBLB: NM_170662.5: exon2		5.5
P90	PA217E0336-C5CEB20XNF1-L000KAR9	FGFR1							CNV
P90	PA217E0336-C5CEB20XNF1-L000KAR9	PLK1	c. 598A > G (p.K200E)	16: 23692255	16: 23692255	A	G	HET	MISSENSE_VARIANT	PLK1: NM_005030.6: exon3		6.68
P90	PA217E0336-C5CEB20XNF1-L000KAR9	PDGFRB	c. 2587-1G > T	5: 149499687	5: 149499687	C	A	HET	SPLICE_ACCEPTOR_VARIANT	PDGFRB: NM_002609.4: intron18		7.31
P90	PA217E0336-C5CEB20XNF1-L000KAR9	GRIN2A	c. 1853C > A (p.P618H)	16: 9923434	16: 9923434	G	T	HET	MISSENSE_VARIANT	GRIN2A: NM_000833.5: exon10		7.51
P90	PA217E0336-C5CEB20XNF1-L000KAR9	CASP8	c. 1288C > T (p.R430*)	2: 202149973	2: 202149973	C	T	HET	STOP_GAINED	CASP8: NM_001228.4: exon9	rs1272714323	0.78
P90	PA217E0336-C5CEB20XNF1-L000KAR9	BCR	c. 3252_3253delinsCT (p.E1084_E1085delinsD*)	22: 23653953	22: 23653954	GG	CT	HET	STOP_GAINED	BCR: NM_004327.4: exon19		2.48
P90	PA217E0336-C5CEB20XNF1-L000KAR9	CDKN2A	c. 247C > T (p.H83Y)	9: 21971111	9: 21971111	G	A	HET	MISSENSE_VARIANT	CDKN2A: NM_000077.4: exon2	rs121913385	4.99
P90	PA217E0336-C5CEB20XNF1-L000KAR9	PRKCI	c. 596C > G (p.P199R)	3: 169991078	3: 169991078	C	G	HET	MISSENSE_VARIANT	PRKCI: NM_002740.6: exon7		4.64
P90	PA217E0336-C5CEB20XNF1-L000KAR9	HDAC9	c. 1792G > T (p.V598F)	7: 18767263	7: 18767263	G	T	HET	MISSENSE_VARIANT	HDAC9: NM_178425.3: exon12		5.75
P90	PA217E0336-C5CEB20XNF1-L000KAR9	FGF19							CNV
P90	PA217E0336-C5CEB20XNF1-L000KAR9	GNAS	c. 716C > A (p.P239H)	20: 57429036	20: 57429036	C	A	HET	MISSENSE_VARIANT	GNAS: NM_080425.3: exon1		4.03
P91	PA219Q0448-C5CFB30XNF1-L000KAR9	FOXO3	c. 1143dup (p.L382Afs*3)	6: 108985176	6: 108985176	-	G	HET	FRAMESHIFT_VARIANT	FOXO3: NM_001455.4: exon2	rs758436116	2.64
P92	PA21000354-C5CFB30XNF1-L000KAR9	DNMT3A	c. 2314T > A (p.F772I)	2: 25463179	2: 25463179	A	T	HET	MISSENSE_VARIANT	DNMT3A: NM_022552.4: exon19		0.92
P92	PA21000354-C5CFB30XNF1-L000KAR9	MAPK3	c. 887del (p.F296Sfs*16)	16: 30128495	16: 30128495	A	-	HET	FRAMESHIFT_VARIANT	MAPK3: NM_001040056.3: exon6		0.96
P93	PA215T0404-C5C8B24XNF1-L000KAR9	TMPRSS2	c. 376T > A (p.L126M)	21: 42861494	21: 42861494	A	T	HET	MISSENSE_VARIANT	TMPRSS2: NM_001135099.1: exon4		0.53
P93	PA215T0404-C5C8B24XNF1-L000KAR9	DNMT3A	c. 898_912del (p.L300_S304del)	2: 25470562	2: 25470576	GGAGAAGCCCCGCAG	-	HET	INFRAME_DELETION	DNMT3A: NM_022552.4: exon8		0.68
P94	PA214G0372-C5CBB24XNF1-L000KAR9
a Genomic coordinates are per grch37.
b Number in brackets represents consensus sequencing depth in plasma DNA at specified genomic position.
*11 patients without avaliabe ctDNA genotyping mutation data.

## Sheet: Table S9
Table S9 Mutational data of patients in the NCC-2 cohort (n = 103)
Patient ID	Chr.starta	Chr.enda	Ref allele	Mutant allele	Gene	AAChange	Mutation type	Variant allele frequency (total depth)b
								Tumorb	Plasma pre-treatment	Plasma post-surgery
P001	17: 7577568	17: 7577568	C	A	TP53	c.713G > T (p.C238F)	missense_variant	29.39% (507)	ND (3084)	ND (5730)
P001	17: 7577570	17: 7577570	C	A	TP53	c.711G > T (p.M237I)	missense_variant	28.66% (499)	ND (3090)	ND (5673)
P001	19: 10610250	19: 10610252	GGA	-	KEAP1	c.458_460del (p.L153del)	inframe_deletion	21.70% (802)	0.07% (2700)	ND (6390)
P001	2: 141641392	2: 141641392	C	A	LRP1B	c.4163G > T (p.R1388I)	missense_variant	16.87% (753)	ND (2409)	ND (5091)
P001	2: 141707918	2: 141707918	C	A	LRP1B	c.3022G > T (p.D1008Y)	missense_variant	16.73% (813)	0.03% (2937)	0.01% (8681)
P002	17: 7574023	17: 7574023	C	-	TP53	c.1004del (p.R335Lfs*10)	frameshift_variant	25.62% (523)	1.47% (5582)	ND (5952)
P002	13: 49050870	13: 49050870	G	T	RB1	c.2554G > T (p.V852L)	missense_variant	19.41% (474)	1.68% (3516)	ND (4383)
P002	9: 21971096	9: 21971096	C	-	CDKN2A	c.262del (p.E88Rfs*58)	frameshift_variant	19.24% (655)	1.34% (6469)	ND (7398)
P003	17: 7577532	17: 7577532	G	A	TP53	c.749C > T (p.P250L)	missense_variant	46.21% (712)	0.70% (7695)	ND (2193)
P003	19: 10610136	19: 10610136	C	T	KEAP1	c.574G > A (p.E192K)	missense_variant	24.53% (966)	0.57% (6504)	ND (2073)
P004	7: 55242478	7: 55242478	G	C	EGFR	c.2248G > C (p.A750P)	missense_variant	71.58% (4304)	0.25% (2855)
P004	7: 55242466	7: 55242474	GAATTAAGA	-	EGFR	c.2239_2247del (p.L747_E749del)	inframe_deletion	62.35% (4675)	0.24% (2869)
P004	17: 7577057	17: 7577057	-	C	TP53	c.880dup (p.E294Gfs*12)	frameshift_variant	49.49% (1370)	ND (4002)
P005	2: 178098816	2: 178098816	C	G	NFE2L2	c.229G > C (p.D77H)	missense_variant	14.77% (1090)	ND (2910)	ND (2946)
P005	16: 69745178	16: 69745178	T	A	NQO1	c.526A > T (p.I176F)	missense_variant	14.58% (480)	ND (3558)	ND (2709)
P005	17: 7578254	17: 7578254	C	A	TP53	c.595G > T (p.G199*)	stop_gained	14.11% (1304)	0.22% (2734)	ND (3024)
P005	14: 105246551	14: 105246551	C	T	AKT1	c.49G > A (p.E17K)	missense_variant&splice_region_variant	12.80% (539)	ND (2580)	ND (2316)
P005	17: 7577538	17: 7577538	C	A	TP53	c.743G > T (p.R248L)	missense_variant	11.20% (723)	0.20% (3016)	ND (3033)
P005	11: 108114837	11: 108114837	G	T	ATM	c.654G > T (p.Q218H)	missense_variant	9.75% (441)	0.10% (1976)	ND (1440)
P006	17: 7578394	17: 7578394	T	C	TP53	c.536A > G (p.H179R)	missense_variant	88.37% (1900)	0.16% (3220)	ND (4122)
P006	2: 141128311	2: 141128311	A	G	LRP1B	c.10976T > C (p.V3659A)	missense_variant	68.21% (431)	0.07% (3038)	0.02% (5186)
P006	19: 10602797	19: 10602797	G	A	KEAP1	c.781C > T (p.R261W)	missense_variant	35.60% (1337)	ND (2517)	ND (3690)
P008	17: 7577094	17: 7577094	G	A	TP53	c.844C > T (p.R282W)	missense_variant	8.10% (1259)	ND (6420)	ND (5973)
P008	3: 178922364	3: 178922364	G	T	PIK3CA	c.1133G > T (p.C378F)	missense_variant	4.15% (1204)	0.07% (4168)	ND (3543)
P009	17: 7577507	17: 7577512	TTCCAG	-	TP53	c.769_774del (p.L257_E258del)	inframe_deletion	44.27% (524)	2.88% (9179)	0.01% (6699)
P012	17: 7577538	17: 7577538	C	G	TP53	c.743G > C (p.R248P)	missense_variant	7.64% (458)	0.59% (5439)	ND (3180)
P012	19: 10610364	19: 10610364	G	A	KEAP1	c.346C > T (p.R116W)	missense_variant	5.52% (724)	0.49% (5348)	ND (3402)
P012	13: 49027171	13: 49027171	G	T	RB1	c.1738G > T (p.E580*)	stop_gained	4.19% (477)	0.33% (4878)	ND (2496)
P012	7: 18688286	7: 18688286	C	A	HDAC9	c.1432C > A (p.Q478K)	missense_variant	1.70% (587)	ND (8010)	ND (2538)
P013	17: 7579471	17: 7579471	G	-	TP53	c.216del (p.V73Wfs*50)	frameshift_variant	40.58% (754)	ND (4518)	ND (2661)
P014	17: 7577120	17: 7577120	C	A	TP53	c.818G > T (p.R273L)	missense_variant	12.82% (655)	3.99% (4784)	ND (10467)
P014	4: 55981463	4: 55981463	G	C	KDR	c.474C > G (p.N158K)	missense_variant	6.23% (514)	2.63% (3617)	ND (7086)
P014	9: 21971194	9: 21971194	C	T	CDKN2A	c.164G > A (p.G55D)	missense_variant	6.12% (474)	1.11% (3438)	ND (6027)
P015	17: 7577506	17: 7577506	C	A	TP53	c.775G > T (p.D259Y)	missense_variant	63.02% (338)	2.04% (6318)	ND (12195)
P015	10: 43610131	10: 43610131	C	-	RET	c.2085del (p.S696Rfs*35)	frameshift_variant	19.08% (629)	1.12% (8248)	ND (18897)
P016	17: 7577079	17: 7577079	C	A	TP53	c.859G > T (p.E287*)	stop_gained	19.67% (727)	0.19% (5756)	ND (6378)
P016	9: 21970900	9: 21970900	C	A	CDKN2A	c.457+1G > T	splice_donor_variant	15.32% (457)	0.11% (4379)	ND (3237)
P017	19: 1221314	19: 1221314	C	-	STK11	c.842del (p.P281Rfs*6)	frameshift_variant	26.12% (402)	ND (4461)	ND (3579)
P017	17: 7578176	17: 7578176	C	A	TP53	c.672+1G > T	splice_donor_variant	25.73% (443)	ND (8571)	0.02% (11307)
P017	1: 98058893	1: 98058893	C	A	DPYD	c.1009G > T (p.V337L)	missense_variant	21.81% (541)	0.01% (8063)	ND (7704)
P017	7: 140453149	7: 140453149	C	G	BRAF	c.1786G > C (p.G596R)	missense_variant	18.80% (548)	ND (6267)	ND (5565)
P017	2: 141707960	2: 141707960	C	T	LRP1B	c.2980G > A (p.G994R)	missense_variant	9.98% (501)	ND (8193)	ND (6273)
P017	12: 25380275	12: 25380275	T	A	KRAS	c.183A > T (p.Q61H)	missense_variant	2.33% (514)	ND (7776)	ND (7053)
P018	9: 21971028	9: 21971028	C	T	CDKN2A	c.330G > A (p.W110*)	stop_gained	39.17% (919)	6.53% (3552)	ND (1347)
P018	17: 7576897	17: 7576897	G	A	TP53	c.949C > T (p.Q317*)	stop_gained	25.64% (1053)	6.85% (3533)	ND (1230)
P018	17: 7578478	17: 7578478	G	T	TP53	c.452C > A (p.P151H)	missense_variant	24.06% (1035)	7.73% (3545)	0.13% (1546)
P019	9: 21974759	9: 21974759	C	-	CDKN2A	c.68del (p.G23Vfs*3)	frameshift_variant	33.04% (560)	0.11% (7083)	ND (7632)
P019	7: 55259515	7: 55259515	T	G	EGFR	c.2573T > G (p.L858R)	missense_variant	27.82% (967)	0.03% (6920)	ND (9516)
P019	17: 7579329	17: 7579329	T	A	TP53	c.358A > T (p.K120*)	stop_gained	19.12% (565)	0.05% (6007)	ND (7347)
P019	7: 81381529	7: 81381529	G	A	HGF	c.532C > T (p.R178*)	stop_gained	6.32% (680)	ND (6303)	ND (5748)
P019	9: 21974758	9: 21974758	A	-	CDKN2A	c.69del (p.R24Gfs*2)	frameshift_variant	1.37% (657)	ND (8505)	ND (7632)
P020	2: 178098944	2: 178098944	C	G	NFE2L2	c.101G > C (p.R34P)	missense_variant	64.35% (620)	0.29% (7619)	ND (1974)
P020	17: 7577538	17: 7577538	C	A	TP53	c.743G > T (p.R248L)	missense_variant	47.62% (315)	0.10% (9226)	ND (2352)
P021	17: 7577538	17: 7577538	C	A	TP53	c.743G > T (p.R248L)	missense_variant	65.17% (913)	1.53% (6336)	ND (9021)
P021	10: 89717672	10: 89717672	C	T	PTEN	c.697C > T (p.R233*)	stop_gained	59.22% (797)	0.46% (5671)	ND (7350)
P022	17: 37880981	17: 37880981	-	GCATACGTGATG	ERBB2	c.2313_2324dup (p.Y772_A775dup)	inframe_insertion	15.54% (637)	0.02% (8148)	ND (4251)
P023	17: 7578555	17: 7578555	C	T	TP53	c.376-1G > A	splice_acceptor_variant	2.92% (377)	ND (6198)	ND (2403)
P024	17: 7577102	17: 7577102	C	T	TP53	c.836G > A (p.G279E)	missense_variant	45.17% (507)	ND (11484)	ND (5307)
P024	7: 55259515	7: 55259515	T	G	EGFR	c.2573T > G (p.L858R)	missense_variant	38.58% (889)	ND (11118)	ND (4605)
P025	17: 29509534	17: 29509534	G	T	NF1	c.739G > T (p.E247*)	stop_gained	44.06% (379)	0.06% (3455)	ND (3261)
P025	18: 657827	18: 657827	G	T	TYMS	c.85G > T (p.G29W)	missense_variant	24.05% (158)	ND (3066)	0.06% (1638)
P025	17: 7578454	17: 7578454	G	A	TP53	c.476C > T (p.A159V)	missense_variant	21.88% (361)	ND (7125)	ND (5688)
P026	2: 178098810	2: 178098810	C	G	NFE2L2	c.235G > C (p.E79Q)	missense_variant	90.64% (748)	0.33% (6658)	ND (4197)
P026	17: 7579699	17: 7579699	C	A	TP53	c.96+1G > T	splice_donor_variant	88.02% (668)	0.66% (8026)	ND (5616)
P027	17: 7579340	17: 7579340	G	-	TP53	c.347del (p.S116Lfs*7)	frameshift_variant	32.85% (615)	0.28% (4588)	ND (10272)
P027	10: 43615027	10: 43615027	G	A	RET	c.2441G > A (p.G814D)	missense_variant	23.39% (449)	0.08% (3881)	ND (7680)
P027	19: 10610598	19: 10610598	A	G	KEAP1	c.112T > C (p.C38R)	missense_variant	21.53% (692)	0.23% (4362)	ND (11160)
P028	12: 25398284	12: 25398284	C	A	KRAS	c.35G > T (p.G12V)	missense_variant	15.02% (1325)	0.73% (4391)	ND (5340)
P028	17: 7578461	17: 7578461	C	A	TP53	c.469G > T (p.V157F)	missense_variant	8.90% (1157)	0.36% (5032)	ND (6228)
P028	19: 10602854	19: 10602854	C	G	KEAP1	c.724G > C (p.E242Q)	missense_variant	7.52% (984)	0.39% (4357)	ND (5622)
P028	X: 66937375	X: 66937375	G	T	AR	c.2229G > T (p.M743I)	missense_variant	6.54% (428)	0.70% (1995)	ND (1938)
P029	17: 7577538	17: 7577538	C	T	TP53	c.743G > A (p.R248Q)	missense_variant	13.16% (114)		ND (5691)
P029	7: 55259515	7: 55259515	T	G	EGFR	c.2573T > G (p.L858R)	missense_variant	12.31% (130)		ND (5238)
P030	9: 21971036	9: 21971036	C	A	CDKN2A	c.322G > T (p.D108Y)	missense_variant	77.55% (1087)	ND (5025)	ND (1659)
P030	17: 7577046	17: 7577046	C	A	TP53	c.892G > T (p.E298*)	stop_gained	76.03% (947)	0.13% (3085)	ND (1260)
P030	19: 10610354	19: 10610354	C	A	KEAP1	c.356G > T (p.G119V)	missense_variant	61.75% (685)	ND (4419)	ND (1356)
P030	2: 141665452	2: 141665452	G	T	LRP1B	c.3514C > A (p.L1172I)	missense_variant	23.19% (746)	ND (4158)	ND (1116)
P032	7: 55259515	7: 55259515	T	G	EGFR	c.2573T > G (p.L858R)	missense_variant	31.60% (1633)	ND (6141)	ND (8004)
P033	7: 55242466	7: 55242480	GAATTAAGAGAAGCA	-	EGFR	c.2236_2250del (p.E746_A750del)	inframe_deletion	24.44% (896)	ND (7176)	ND (1878)
P033	3: 41266113	3: 41266113	C	T	CTNNB1	c.110C > T (p.S37F)	missense_variant	17.32% (843)	ND (7323)	ND (2154)
P033	5: 38950517	5: 38950517	C	T	RICTOR	c.3433G > A (p.D1145N)	missense_variant	1.61% (992)	ND (6117)	ND (1356)
P033	19: 1220713	19: 1220713	C	T	STK11	c.731C > T (p.T244I)	missense_variant	1.60% (561)	ND (2271)	ND (1029)
P034	17: 7574018	17: 7574018	G	A	TP53	c.1009C > T (p.R337C)	missense_variant	80.76% (863)
P034	17: 37879601	17: 37879601	T	A	ERBB2	c.1976T > A (p.V659D)	missense_variant	52.26% (664)
P035	9: 21971122	9: 21971122	-	T	CDKN2A	c.235dup (p.T79Nfs*41)	frameshift_variant	11.51% (478)	ND (1830)	ND (6210)
P035	18: 48591918	18: 48591918	C	G	SMAD4	c.1081C > G (p.R361G)	missense_variant	10.96% (447)	ND (1860)	ND (6723)
P035	10: 89692826	10: 89692826	T	-	PTEN	c.313del (p.C105Vfs*8)	frameshift_variant	1.62% (493)	0.16% (1229)	ND (5928)
P037	12: 25380275	12: 25380275	T	G	KRAS	c.183A > C (p.Q61H)	missense_variant	2.19% (549)	0.04% (4577)	ND (3435)
P038	7: 55259515	7: 55259515	T	G	EGFR	c.2573T > G (p.L858R)	missense_variant	66.98% (1729)	0.09% (5468)	ND (6261)
P038	7: 55259554	7: 55259554	C	G	EGFR	c.2612C > G (p.A871G)	missense_variant	64.99% (1705)	0.08% (5110)	ND (5493)
P038	17: 7579528	17: 7579528	C	T	TP53	c.159G > A (p.W53*)	stop_gained	53.51% (626)	0.06% (4901)	ND (6465)
P039	17: 7578476	17: 7578476	G	A	TP53	c.454C > T (p.P152S)	missense_variant	30.54% (429)	0.97% (4233)	ND (7335)
P039	17: 7578475	17: 7578475	G	-	TP53	c.455del (p.P152Rfs*18)	frameshift_variant	30.39% (441)	0.86% (4278)	ND (7350)
P040	13: 48955550	13: 48955550	C	T	RB1	c.1666C > T (p.R556*)	stop_gained	82.12% (632)	13.86% (4446)	ND (1137)
P040	17: 7577539	17: 7577539	G	A	TP53	c.742C > T (p.R248W)	missense_variant	70.74% (458)	10.43% (5003)	ND (1764)
P040	2: 178098810	2: 178098810	C	G	NFE2L2	c.235G > C (p.E79Q)	missense_variant	53.78% (662)	7.02% (4945)	ND (1224)
P041	9: 21971208	9: 21971208	C	A	CDKN2A	c.151-1G > T	splice_acceptor_variant	6.26% (623)	ND (3894)	ND (1281)
P041	17: 7577556	17: 7577556	C	G	TP53	c.725G > C (p.C242S)	missense_variant	5.44% (441)	0.17% (6047)	ND (2880)
P041	2: 141773386	2: 141773386	A	G	LRP1B	c.2069T > C (p.V690A)	missense_variant	3.31% (785)	0.05% (8637)	ND (2379)
P041	19: 11132608	19: 11132608	T	C	SMARCA4	c.2824T > C (p.W942R)	missense_variant	3.28% (763)	0.09% (5645)	ND (2637)
P042	7: 55259515	7: 55259515	T	G	EGFR	c.2573T > G (p.L858R)	missense_variant	71.97% (1809)	ND (6792)	ND (5424)
P042	17: 7577511	17: 7577511	A	T	TP53	c.770T > A (p.L257Q)	missense_variant	67.73% (375)	ND (5595)	ND (4083)
P042	18: 48593557	18: 48593557	G	T	SMAD4	c.1308G > T (p.K436N)	missense_variant&splice_region_variant	47.50% (320)	ND (3588)	ND (2745)
P043	17: 37880981	17: 37880981	-	GCATACGTGATG	ERBB2	c.2313_2324dup (p.Y772_A775dup)	inframe_insertion	11.28% (674)	0.03% (3975)	ND (7296)
P044	7: 55259515	7: 55259515	T	G	EGFR	c.2573T > G (p.L858R)	missense_variant	7.94% (1134)	1.48% (4453)	0.03% (7623)
P044	9: 21974681	9: 21974681	A	T	CDKN2A	c.146T > A (p.I49N)	missense_variant	7.59% (1120)	ND (6402)	ND (8826)
P044	17: 7577141	17: 7577141	C	-	TP53	c.797del (p.G266Dfs*79)	frameshift_variant	6.91% (940)	1.03% (3383)	0.10% (3975)
P044	5: 112128170	5: 112128170	G	A	APC	c.673G > A (p.E225K)	missense_variant	5.10% (882)	0.50% (1198)	ND (2592)
P045	17: 7577570	17: 7577570	C	T	TP53	c.711G > A (p.M237I)	missense_variant	28.84% (697)	ND (3807)	ND (2946)
P046	17: 7578398	17: 7578398	G	-	TP53	c.532del (p.H178Tfs*69)	frameshift_variant	13.57% (958)	3.30% (6100)	ND (9378)
P046	19: 10602745	19: 10602745	G	A	KEAP1	c.833C > T (p.P278L)	missense_variant	7.37% (977)	0.34% (4639)	ND (7584)
P046	4: 153247289	4: 153247289	G	C	FBXW7	c.1513C > G (p.R505G)	missense_variant	4.32% (717)	0.20% (6120)	ND (9141)
P047	7: 55242470	7: 55242487	TAAGAGAAGCAACATCTC	-	EGFR	c.2240_2257del (p.L747_P753delinsS)	inframe_deletion	48.28% (959)	0.99% (6536)	ND (10920)
P048	4: 153247279	4: 153247279	T	G	FBXW7	c.1523A > C (p.Q508P)	missense_variant	34.47% (705)	0.07% (10708)	ND (5451)
P048	19: 10602446	19: 10602446	C	A	KEAP1	c.1132G > T (p.G378C)	missense_variant	24.11% (1207)	0.08% (7413)	ND (4398)
P048	13: 48916752	13: 48916752	-	A	RB1	c.287dup (p.E97Gfs*13)	frameshift_variant	22.30% (408)	0.02% (5962)	ND (2760)
P048	17: 7576873	17: 7576873	C	A	TP53	c.973G > T (p.G325*)	stop_gained	20.81% (1230)	0.07% (8342)	ND (4845)
P048	17: 7579485	17: 7579485	C	A	TP53	c.202G > T (p.E68*)	stop_gained	12.24% (1512)	0.05% (9860)	ND (6492)
P049	19: 11144096	19: 11144096	A	G	SMARCA4	c.3677A > G (p.Q1226R)	missense_variant	36.14% (653)	5.08% (3148)	ND (3597)
P049	17: 7578406	17: 7578406	C	-	TP53	c.524del (p.R175Pfs*72)	frameshift_variant	24.40% (787)	5.07% (3256)	0.02% (5666)
P049	17: 7578394	17: 7578394	T	C	TP53	c.536A > G (p.H179R)	missense_variant	19.08% (802)	5.49% (3462)	ND (4305)
P050	3: 181430467	3: 181430467	G	A	SOX2	c.319G > A (p.D107N)	missense_variant	26.14% (1121)	1.76% (5907)	ND (4362)
P050	17: 7579585	17: 7579585	G	-	TP53	c.102del (p.L35Cfs*9)	frameshift_variant	17.08% (761)	1.09% (6808)	ND (4956)
P050	9: 21971114	9: 21971114	-	G	CDKN2A	c.243dup (p.V82Rfs*38)	frameshift_variant	14.99% (747)	0.90% (6199)	ND (4020)
P051	17: 7578406	17: 7578406	C	T	TP53	c.524G > A (p.R175H)	missense_variant	22.92% (541)	ND (3612)	ND (9489)
P052	17: 7577114	17: 7577114	C	A	TP53	c.824G > T (p.C275F)	missense_variant	68.29% (842)	40.79% (6344)	ND (3726)
P053	17: 7577141	17: 7577141	C	A	TP53	c.797G > T (p.G266V)	missense_variant	27.54% (1656)	11.10% (2279)	ND (3972)
P053	17: 7578280	17: 7578280	G	A	TP53	c.569C > T (p.P190L)	missense_variant	26.55% (1827)	12.54% (3086)	ND (7317)
P053	11: 534288	11: 534288	C	T	HRAS	c.35G > A (p.G12D)	missense_variant	23.89% (1122)	12.41% (2973)	ND (5769)
P053	7: 81386616	7: 81386616	T	A	HGF	c.371A > T (p.Y124F)	missense_variant	21.86% (549)	9.36% (2063)	ND (4347)
P054	13: 26956988	13: 26956988	A	T	CDK8	c.494A > T (p.E165V)	missense_variant	20.11% (557)	0.14% (4238)	0.01% (7317)
P054	17: 7577102	17: 7577102	-	CAGG	TP53	c.832_835dup (p.G279Afs*28)	frameshift_variant	18.34% (676)	0.04% (7249)	0.01% (8998)
P055	17: 7577129	17: 7577129	A	G	TP53	c.809T > C (p.F270S)	missense_variant	7.32% (738)	ND (1953)	ND (4401)
P055	3: 178952085	3: 178952085	A	G	PIK3CA	c.3140A > G (p.H1047R)	missense_variant	0.93% (752)	ND (2166)	ND (5349)
P056	3: 47129690	3: 47129691	AG	-	SETD2	c.5189_5190del (p.S1730*)	frameshift_variant	13.58% (265)	ND (1446)	ND (7569)
P057	17: 7578398	17: 7578398	G	-	TP53	c.532del (p.H178Tfs*69)	frameshift_variant	44.24% (660)	ND (5634)	ND (9420)
P057	7: 55242465	7: 55242479	GGAATTAAGAGAAGC	-	EGFR	c.2235_2249del (p.E746_A750del)	inframe_deletion	40.85% (891)	0.04% (5183)	ND (9210)
P058	7: 55242465	7: 55242479	GGAATTAAGAGAAGC	-	EGFR	c.2235_2249del (p.E746_A750del)	inframe_deletion	16.87% (646)	ND (10515)	ND (4722)
P060	3: 41266098	3: 41266098	A	G	CTNNB1	c.95A > G (p.D32G)	missense_variant	27.86% (560)	0.23% (3419)	0.06% (9542)
P060	7: 55259521	7: 55259521	A	T	EGFR	c.2579A > T (p.K860I)	missense_variant	25.35% (718)	0.08% (4774)	0.07% (7298)
P060	7: 55259515	7: 55259515	T	G	EGFR	c.2573T > G (p.L858R)	missense_variant	25.24% (729)	0.09% (4592)	0.07% (7016)
P060	18: 48575122	18: 48575130	AAAAATGAA	-	SMAD4	c.316_324del (p.K106_E108del)	inframe_deletion	5.72% (402)	0.06% (3424)	0.02% (8358)
P060	3: 178952085	3: 178952085	A	G	PIK3CA	c.3140A > G (p.H1047R)	missense_variant	1.89% (1323)	0.06% (3333)	0.04% (6676)
P061	17: 7578479	17: 7578479	G	C	TP53	c.451C > G (p.P151A)	missense_variant	19.89% (900)		ND (7542)
P061	12: 25398284	12: 25398284	C	T	KRAS	c.35G > A (p.G12D)	missense_variant	15.15% (1175)		ND (6504)
P061	19: 11144095	19: 11144095	-	AGA	SMARCA4	c.3679_3681dup (p.K1227dup)	inframe_insertion	1.28% (862)		ND (8673)
P062	7: 55259515	7: 55259515	T	G	EGFR	c.2573T > G (p.L858R)	missense_variant	25.07% (3570)	ND (12726)	ND (7368)
P062	7: 55210075	7: 55210075	T	G	EGFR	c.185T > G (p.L62R)	missense_variant	22.74% (2871)	ND (9066)	ND (4821)
P063	12: 25398284	12: 25398284	C	A	KRAS	c.35G > T (p.G12V)	missense_variant	1.89% (2970)	ND (4983)	ND (3282)
P064	12: 25398284	12: 25398284	C	A	KRAS	c.35G > T (p.G12V)	missense_variant	28.55% (3030)	ND (2661)	ND (5025)
P064	2: 141032116	2: 141032116	T	A	LRP1B	c.13019A > T (p.D4340V)	missense_variant	11.23% (2003)	ND (1746)	ND (3834)
P064	1: 27100360	1: 27100360	C	T	ARID1A	c.4072C > T (p.Q1358*)	stop_gained	10.75% (1646)	ND (1767)	ND (3699)
P065	17: 7578271	17: 7578271	T	A	TP53	c.578A > T (p.H193L)	missense_variant	38.17% (2054)	ND (7035)	ND (6498)
P067	17: 7578461	17: 7578461	C	A	TP53	c.469G > T (p.V157F)	missense_variant	18.74% (1030)	0.51% (6304)	ND (5259)
P067	19: 10602748	19: 10602748	G	A	KEAP1	c.830C > T (p.T277M)	missense_variant	4.36% (1100)	ND (6582)	ND (4629)
P068	17: 7578177	17: 7578177	C	G	TP53	c.672G > C (p.E224D)	missense_variant&splice_region_variant	8.86% (621)	0.18% (2183)	ND (3909)
P068	2: 141128281	2: 141128281	C	G	LRP1B	c.11006G > C (p.R3669T)	missense_variant&splice_region_variant	8.07% (694)	0.05% (2196)	ND (1701)
P068	17: 7579311	17: 7579311	C	A	TP53	c.375+1G > T	splice_donor_variant	8.05% (683)	ND (2895)	ND (3204)
P068	18: 48575159	18: 48575159	C	T	SMAD4	c.353C > T (p.A118V)	missense_variant	7.41% (702)	ND (2301)	ND (3087)
P068	6: 163899927	6: 163899927	A	G	QKI	c.401A > G (p.K134R)	missense_variant&splice_region_variant	7.02% (598)	ND (2562)	ND (2547)
P068	9: 21974679	9: 21974679	G	A	CDKN2A	c.148C > T (p.Q50*)	stop_gained&splice_region_variant	6.34% (789)	0.10% (2038)	ND (4440)
P068	9: 21974721	9: 21974721	C	-	CDKN2A	c.106del (p.A36Rfs*17)	frameshift_variant	6.15% (764)	ND (1767)	ND (4533)
P069	7: 55241708	7: 55241708	G	C	EGFR	c.2156G > C (p.G719A)	missense_variant	42.49% (1452)	ND (7218)	ND (5436)
P069	17: 7578454	17: 7578454	G	A	TP53	c.476C > T (p.A159V)	missense_variant	19.85% (665)	ND (6798)	ND (6093)
P070	7: 55259515	7: 55259515	T	G	EGFR	c.2573T > G (p.L858R)	missense_variant	9.66% (735)	ND (7386)	ND (6594)
P070	12: 25378562	12: 25378562	C	A	KRAS	c.436G > T (p.A146S)	missense_variant	0.33% (920)	ND (3474)	ND (3114)
P071	7: 55242465	7: 55242479	GGAATTAAGAGAAGC	-	EGFR	c.2235_2249del (p.E746_A750del)	inframe_deletion	17.08% (1306)	0.44% (3644)	0.02% (8664)
P072	9: 21974713	9: 21974713	G	-	CDKN2A	c.114del (p.N39Tfs*14)	frameshift_variant	42.39% (795)	ND (10656)	ND (3369)
P072	17: 7577046	17: 7577046	C	A	TP53	c.892G > T (p.E298*)	stop_gained	38.52% (701)	0.06% (6994)	ND (4992)
P073	7: 55259524	7: 55259524	T	A	EGFR	c.2582T > A (p.L861Q)	missense_variant	30.79% (997)	ND (8796)	ND (6474)
P073	10: 43610128	10: 43610128	C	T	RET	c.2080C > T (p.R694W)	missense_variant	8.63% (707)	ND (6726)	ND (9255)
P074	17: 7578556	17: 7578556	T	A	TP53	c.376-2A > T	splice_acceptor_variant	36.11% (612)	4.41% (2312)	1.00% (3997)
P074	17: 7574017	17: 7574017	C	A	TP53	c.1010G > T (p.R337L)	missense_variant	33.48% (896)	5.36% (2894)	1.18% (5353)
P074	19: 10610628	19: 10610628	C	A	KEAP1	c.82G > T (p.G28W)	missense_variant	30.23% (1204)	0.26% (3059)	ND (9342)
P074	2: 25464463	2: 25464463	C	A	DNMT3A	c.2050G > T (p.V684F)	missense_variant	15.29% (942)	5.37% (2682)	1.49% (5511)
P075	17: 7577537	17: 7577537	C	-	TP53	c.744del (p.R249Gfs*96)	frameshift_variant	20.39% (917)	ND (8634)	ND (2544)
P075	19: 10600446	19: 10600446	C	T	KEAP1	c.1409G > A (p.R470H)	missense_variant	18.13% (1147)	0.06% (10724)	ND (2748)
P076	7: 55242470	7: 55242487	TAAGAGAAGCAACATCTC	-	EGFR	c.2240_2257del (p.L747_P753delinsS)	inframe_deletion	25.57% (747)	ND (8142)	ND (3075)
P076	7: 55242469	7: 55242486	TTAAGAGAAGCAACATCT	-	EGFR	c.2239_2256del (p.L747_S752del)	inframe_deletion	0.40% (745)	ND (8118)	ND (3042)
P077	19: 1220614	19: 1220614	G	-	STK11	c.633del (p.T212Pfs*75)	frameshift_variant	47.24% (923)	0.03% (5760)	ND (5385)
P077	17: 7578457	17: 7578457	C	A	TP53	c.473G > T (p.R158L)	missense_variant	30.52% (639)	ND (10005)	ND (7809)
P077	7: 55241723	7: 55241723	G	T	EGFR	c.2171G > T (p.G724V)	missense_variant	18.28% (733)	ND (9252)	0.01% (8826)
P077	2: 141032155	2: 141032155	T	A	LRP1B	c.12980A > T (p.H4327L)	missense_variant	15.51% (477)	ND (5310)	ND (3174)
P078	17: 7579410	17: 7579410	G	-	TP53	c.277del (p.L93Cfs*30)	frameshift_variant	60.85% (917)	ND (7197)	ND (1698)
P078	3: 47129607	3: 47129607	A	G	SETD2	c.5273T > C (p.I1758T)	missense_variant	43.41% (334)	ND (3855)	ND (981)
P078	7: 55242466	7: 55242480	GAATTAAGAGAAGCA	-	EGFR	c.2236_2250del (p.E746_A750del)	inframe_deletion	38.08% (1082)	ND (5985)	ND (1602)
P079	17: 7577507	17: 7577507	T	G	TP53	c.774A > C (p.E258D)	missense_variant	2.09% (430)	ND (8586)	ND (7389)
P080	7: 55242465	7: 55242479	GGAATTAAGAGAAGC	-	EGFR	c.2235_2249del (p.E746_A750del)	inframe_deletion	0.43% (700)	ND (8211)	ND (7404)
P081	17: 7573982	17: 7573982	C	A	TP53	c.1045G > T (p.E349*)	stop_gained	85.52% (518)	14.45% (4818)	0.03% (10076)
P081	13: 48955382	13: 48955382	G	T	RB1	c.1499-1G > T	splice_acceptor_variant	83.10% (284)	6.96% (2329)	ND (1947)
P081	13: 48955383	13: 48955383	G	T	RB1	c.1499G > T (p.R500I)	missense_variant&splice_region_variant	82.70% (289)	6.93% (2352)	0.02% (5260)
P081	10: 89720671	10: 89720671	G	T	PTEN	c.822G > T (p.W274C)	missense_variant	35.25% (122)	1.74% (1720)	ND (1740)
P081	19: 11141514	19: 11141514	A	G	SMARCA4	c.3491A > G (p.N1164S)	missense_variant	1.29% (464)	0.05% (4107)	ND (2817)
P082	17: 7577538	17: 7577538	C	T	TP53	c.743G > A (p.R248Q)	missense_variant	12.55% (797)	0.69% (6918)	0.94% (6143)
P082	7: 55259515	7: 55259515	T	G	EGFR	c.2573T > G (p.L858R)	missense_variant	10.31% (1144)	0.86% (6549)	0.96% (5733)
P083	12: 25398282	12: 25398282	C	A	KRAS	c.37G > T (p.G13C)	missense_variant	50.20% (1787)	ND (2931)	ND (4467)
P083	17: 7578469	17: 7578469	C	-	TP53	c.461del (p.G154Afs*16)	frameshift_variant	45.49% (875)	ND (3972)	ND (5559)
P084	12: 25398285	12: 25398285	C	A	KRAS	c.34G > T (p.G12C)	missense_variant	47.60% (918)	28.41% (3098)	ND (3747)
P084	17: 7577538	17: 7577538	C	T	TP53	c.743G > A (p.R248Q)	missense_variant	34.29% (627)	20.67% (3082)	ND (3873)
P084	2: 141707841	2: 141707841	G	C	LRP1B	c.3099C > G (p.D1033E)	missense_variant	2.10% (571)	ND (3861)	ND (2394)
P085	7: 55259515	7: 55259515	T	G	EGFR	c.2573T > G (p.L858R)	missense_variant	33.84% (2113)	16.59% (5178)	ND (6555)
P085	3: 181430807	3: 181430807	C	T	SOX2	c.659C > T (p.S220L)	missense_variant	2.37% (1141)	1.01% (4655)	ND (6906)
P086	7: 55259515	7: 55259515	T	G	EGFR	c.2573T > G (p.L858R)	missense_variant	17.61% (1442)	ND (8403)	ND (10242)
P087	9: 21971042	9: 21971061	CGTCCAGCCGCGCCCCGGCC	-	CDKN2A	c.297_316del (p.G101Rfs*12)	frameshift_variant	44.14% (999)	0.59% (5402)	0.02% (9381)
P087	15: 88678390	15: 88678390	G	T	NTRK3	c.1146C > A (p.N382K)	missense_variant	10.09% (1070)	0.97% (5070)	0.02% (9446)
P089	7: 55242465	7: 55242479	GGAATTAAGAGAAGC	-	EGFR	c.2235_2249del (p.E746_A750del)	inframe_deletion	24.18% (914)	ND (9459)	ND (10383)
P089	4: 55595566	4: 55595566	-	A	KIT	c.2056_2057insA (p.R686Qfs*2)	frameshift_variant	1.58% (825)	ND (6831)	ND (7554)
P089	19: 1220493	19: 1220493	G	C	STK11	c.586G > C (p.G196R)	missense_variant	42.69% (670)	ND (7920)	ND (7578)
P091	7: 81381519	7: 81381519	C	G	HGF	c.542G > C (p.R181P)	missense_variant	7.73% (932)	ND (3705)	ND (6921)
P091	2: 198266833	2: 198266833	T	A	SF3B1	c.2099A > T (p.K700I)	missense_variant	2.28% (788)	ND (3261)	ND (5757)
P091	18: 48591892	18: 48591892	G	A	SMAD4	c.1055G > A (p.G352E)	missense_variant	7.20% (945)	0.03% (3779)	ND (7785)
P091	17: 7578212	17: 7578212	G	A	TP53	c.637C > T (p.R213*)	stop_gained	3.24% (895)	ND (3753)	ND (8565)
P093	3: 178936082	3: 178936082	G	A	PIK3CA	c.1624G > A (p.E542K)	missense_variant	89.97% (678)	0.22% (5382)	ND (3732)
P093	17: 7578424	17: 7578424	A	C	TP53	c.506T > G (p.M169R)	missense_variant	87.62% (977)	0.52% (6541)	ND (3930)
P093	7: 55259515	7: 55259515	T	G	EGFR	c.2573T > G (p.L858R)	missense_variant	81.44% (2020)	0.69% (6496)	ND (4503)
P093	17: 7578420	17: 7578422	CGT	-	TP53	c.508_510del (p.T170del)	inframe_deletion	77.55% (1078)	0.49% (6502)	ND (4005)
P095	10: 89653823	10: 89653823	A	T	PTEN	c.121A > T (p.R41*)	stop_gained	41.08% (241)	5.02% (1913)	0.04% (5411)
P095	9: 21971186	9: 21971186	G	A	CDKN2A	c.172C > T (p.R58*)	stop_gained	27.72% (1046)	1.44% (2290)	0.06% (4839)
P095	17: 7574003	17: 7574003	G	A	TP53	c.1024C > T (p.R342*)	stop_gained	26.83% (820)	2.13% (2815)	0.04% (9043)
P095	1: 98058822	1: 98058822	G	C	DPYD	c.1080C > G (p.F360L)	missense_variant	22.81% (469)	0.48% (2708)	ND (9102)
P095	17: 29592306	17: 29592306	A	-	NF1	c.4722del (p.A1575Lfs*28)	frameshift_variant	22.73% (264)	1.90% (1890)	ND (4500)
P095	20: 31024197	20: 31024197	G	A	ASXL1	c.3682G > A (p.E1228K)	missense_variant	21.11% (611)	2.10% (3191)	ND (5223)
P095	15: 66727489	15: 66727489	G	C	MAP2K1	c.205G > C (p.E69Q)	missense_variant	18.67% (1398)	0.70% (3562)	ND (12249)
P095	12: 58144736	12: 58144736	G	C	CDK4	c.492C > G (p.I164M)	missense_variant	2.10% (572)	0.32% (2841)	ND (8592)
P096	7: 55259515	7: 55259515	T	G	EGFR	c.2573T > G (p.L858R)	missense_variant	23.44% (2116)	ND (4065)
P096	17: 7579480	17: 7579480	-	GCCTCTG	TP53	c.200_206dup (p.A70Rfs*81)	frameshift_variant	28.82% (1749)	ND (4587)
P097	7: 55242495	7: 55242495	C	G	EGFR	c.2265C > G (p.A755=)	synonymous_variant	20.75% (1118)	ND (3129)
P097	7: 55242470	7: 55242487	TAAGAGAAGCAACATCTC	-	EGFR	c.2240_2257del (p.L747_P753delinsS)	inframe_deletion	16.95% (1121)	ND (3054)
P098	17: 7577519	17: 7577527	GATGGTGAG	-	TP53	c.754_762del (p.L252_I254del)	inframe_deletion	38.69% (716)	ND (6819)	ND (7467)
P098	7: 55249002	7: 55249002	-	CAGCGTGGA	EGFR	c.2303_2311dup (p.S768_D770dup)	inframe_insertion	28.01% (1103)	ND (8376)	ND (10014)
P099	X: 70360490	X: 70360490	C	G	MED12	c.6050C > G (p.S2017*)	stop_gained	43.30% (515)	ND (2478)	ND (2187)
P099	7: 55242465	7: 55242479	GGAATTAAGAGAAGC	-	EGFR	c.2235_2249del (p.E746_A750del)	inframe_deletion	40.62% (1103)	ND (6777)	0.03% (6610)
P099	18: 48591919	18: 48591919	G	A	SMAD4	c.1082G > A (p.R361H)	missense_variant	32.25% (896)	ND (5406)	ND (5364)
P100	17: 7578547	17: 7578547	G	-	TP53	c.383del (p.P128Lfs*42)	frameshift_variant	34.53% (391)	0.34% (4379)	ND (3771)
P100	13: 48923090	13: 48923090	A	G	RB1	c.540-2A > G	splice_acceptor_variant	32.38% (315)	0.21% (1862)	ND (750)
P101	3: 178921546	3: 178921546	A	T	PIK3CA	c.1028A > T (p.Y343F)	missense_variant	63.20% (375)	0.12% (3223)
P101	9: 21974721	9: 21974721	C	-	CDKN2A	c.106del (p.A36Rfs*17)	frameshift_variant	35.76% (713)	ND (5169)
P101	17: 7577120	17: 7577120	C	A	TP53	c.818G > T (p.R273L)	missense_variant	29.20% (767)	ND (6561)
P103	7: 55259515	7: 55259515	T	G	EGFR	c.2573T > G (p.L858R)	missense_variant	61.01% (1608)	5.12% (4724)	ND (7860)
P103	17: 7578269	17: 7578269	G	A	TP53	c.580C > T (p.L194F)	missense_variant	26.33% (600)	1.27% (4490)	ND (7521)
a Genomic coordinates are per grch37.
b Number in brackets represents consensus sequencing depth in plasma DNA at specified genomic position.
ND not detected

## Sheet: Table S10
Table S10 Comparison of baseline characteristics of patients in the training set and validation set
Characteristics	Training (n = 345)	Validation (n = 148)	P-value*
Age [n(%)]			0.41
≤ 59 years	53 (15.4)	20 (13.5)
60 – 69 years	103 (29.9)	35 (23.6)
70 – 74 years	33 (9.6)	16 (10.8)
≥ 75 years	53 (15.4)	29 (19.6)
NA	103 (29.9)	48 (32.4)
Gender [n(%)]			0.342
Female	79 (22.9)	38 (25.7)
Male	163 (47.2)	62 (41.9)
NA	103 (29.9)	48 (32.4)
Histology [n(%)]			0.275
SCC	143 (41.4)	46 (31.1)
Adeno	178 (51.6)	79 (53.4)
Other	20 (5.8)	10 (6.8)
NA	4 (1.2)	13 (8.8)
Stage [n(%)]			< 0.001
IIIC	21 (6.1)	0 (0)
IIIB	81 (23.5)	11 (7.4)
IIIA	90 (26.1)	34 (23.0)
II	83 (24.1)	28 (18.9)
I	68 (19.7)	62 (41.9)
NA	2 (0.6)	13 (8.8)
Treatment [n(%)]			< 0.001
CRT	114 (33)	20 (13.5)
CRT+IO	52 (15.1)	28 (18.9)
Surgery	179 (51.9)	100 (67.6)
Pre-treatment ctDNA detection [n(%)]			0.292
Negative	106 (30.7)	52 (35.1)
Positive	202 (58.6)	79 (53.4)
NA	37 (10.7)	17 (11.5)
Post-treatment ctDNA MRD [n(%)]			0.006
Negative	195 (56.5)	29 (19.6)
Positive	89 (25.8)	29 (19.6)
NA	61 (17.7)	90 (60.8)
*Calculated using Chi-square test.
SCC squamous cell carcinoma, CRT chemoradiotherapy, IO immunotherapy, ctDNA circulating tumor DNA, MRD minimal residual disease, NA not available

[truncated: 5 more sheets: Table S11, Table S12, Table S13, Table S14, Table S15]
